# Supplementary material for: 2-(4-Bromo­phen­yl)-2-methyl-2,3-di­hydro­quinazolin-4(1H)-one
Source: Acta Crystallogr Sect E Struct Rep Online. 2010 Apr 14;66(Pt 5):o1069. doi: 10.1107/S1600536810012584 (PMC2979070; doi:10.1107/S1600536810012584)
Supplement: Supplementary file 1 [file e-66-o1069-sup1.cif]

##############################################################################
###                                                                        ###
###        Electronic paper (Acta Crystallographica Section E)             ###
###                                                                        ###
##############################################################################
#                                                                            #
# This CIF contains the data in a paper accepted for publication in Acta     #
# Crystallographica Section E. It conforms to the requirements of Notes      #
# for Authors for Section E, and has been peer reviewed under the auspices   #
# of the IUCr Commission on Journals.                                        #
#                                                                            #
# Full details of the Crystallographic Information File format               #
# are given in the paper "The Crystallographic Information File (CIF):       #
# a New Standard Archive File for Crystallography" by S. R. Hall, F. H.      #
# Allen and I. D. Brown [Acta Cryst. (1991), A47, 655-685].                  #
#                                                                            #
# The current version of the core CIF dictionary is obtainable from          #
# ftp://ftp.iucr.org/pub/cif_core.dic. The current version number is 2.4.    #
#                                                                            #
# Software is freely available for graphical display of the structure(s) in  #
# this CIF.  For information consult the CIF home page http://www.iucr.org/  #
# cif/home.html                                                              #
#                                                                            #
# This file may be used for bona fide research purposes within the           #
# scientific community so long as proper attribution is given to the journal # 
# article from which it was obtained.                                        #
#                                                                            #
##############################################################################
                                             
data_global
_audit_creation_method     'from SHELXL97 CIF and IUCr SHELXL97-template'
_journal_date_recd_electronic     2010-03-27
_journal_date_accepted     2010-04-04
_journal_name_full     'Acta Crystallographica, Section E'
_journal_year     2010
_journal_volume     66
_journal_issue      5
_journal_page_first     o1069
_journal_page_last     o1069
_journal_paper_category     QO
_journal_coeditor_code     PV2270
_publ_contact_author_name     'Xiang-Shan Wang'
_publ_contact_author_address
;
School of Chemistry and Chemical Engineering
Xuzhou Normal University
Xuzhou
Jiangsu 221116
People's Republic of China
;
_publ_contact_author_email     xswang1974@yahoo.com
_publ_contact_author_fax     ?
_publ_contact_author_phone     ?
_publ_section_title
;
2-(4-Bromophenyl)-2-methyl-2,3-dihydroquinazolin-4(1<i>H</i>)-one
;
loop_
    _publ_author_name
    _publ_author_address
    'Mei-Mei Zhang'
;
Key Laboratory of Biotechnology for Medical Plants of Jiangsu Province
Xuzhou Normal University
Xuzhou
Jiangsu 221116
People's Republic of China
;
    'Ke Yang'
;
School of Chemistry and Chemical Engineering
Xuzhou Normal University
Xuzhou
Jiangsu 221116
People's Republic of China
;
    'Xiang-Shan Wang'
;
School of Chemistry and Chemical Engineering
Xuzhou Normal University
Xuzhou
Jiangsu 221116
People's Republic of China
;
data_I
_chemical_name_systematic
;
2-(4-Bromophenyl)-2-methyl-2,3-dihydroquinazolin-4(1<i>H</i>)-one
;
_chemical_name_common     ?
_chemical_formula_moiety     'C15 H13 Br N2 O'
_chemical_formula_sum     'C15 H13 Br N2 O'
_chemical_formula_iupac     'C15 H13 Br N2 O'
_chemical_formula_weight     317.18
_chemical_melting_point     ?
_chemical_melting_point_gt     494
_chemical_melting_point_lt     496
_symmetry_cell_setting     monoclinic
_symmetry_space_group_name_H-M     'P 21/c'
_symmetry_space_group_name_Hall     '-P 2ybc'
loop_
    _symmetry_equiv_pos_as_xyz
    'x, y, z'
    '-x, y+1/2, -z+1/2'
    '-x, -y, -z'
    'x, -y-1/2, z-1/2'
_cell_length_a     12.2106(3)
_cell_length_b     9.0507(2)
_cell_length_c     12.4046(3)
_cell_angle_alpha     90.00
_cell_angle_beta     101.7190(10)
_cell_angle_gamma     90.00
_cell_volume     1342.31(5)
_cell_formula_units_Z     4
_cell_measurement_reflns_used     7144
_cell_measurement_theta_min     2.81
_cell_measurement_theta_max     27.06
_cell_measurement_temperature     296(2)
_exptl_crystal_description     block
_exptl_crystal_colour     colourless
_exptl_crystal_size_max     0.388
_exptl_crystal_size_mid     0.306
_exptl_crystal_size_min     0.071
_exptl_crystal_density_diffrn     1.570
_exptl_crystal_density_meas     ?
_exptl_crystal_density_method     'not measured'
_exptl_crystal_F_000     640
_exptl_absorpt_coefficient_mu     3.055
_exptl_absorpt_correction_type     multi-scan
_exptl_absorpt_process_details     '(SADABS; Sheldrick, 2001)'
_exptl_absorpt_correction_T_min     0.3434
_exptl_absorpt_correction_T_max     0.8013
_exptl_special_details
;
;
_diffrn_ambient_temperature     296(2)
_diffrn_radiation_type     MoK\a
_diffrn_radiation_wavelength     0.71073
_diffrn_radiation_source     'fine-focus sealed tube'
_diffrn_radiation_monochromator     graphite
_diffrn_measurement_device_type     'Bruker SMART CCD area-detector'
_diffrn_measurement_method     '\f and \w'
_diffrn_detector_area_resol_mean     ?
_diffrn_reflns_number     16905
_diffrn_reflns_av_R_equivalents     0.0250
_diffrn_reflns_av_sigmaI/netI     0.0153
_diffrn_reflns_theta_min     1.70
_diffrn_reflns_theta_max     25.02
_diffrn_reflns_theta_full     25.02
_diffrn_measured_fraction_theta_max     0.999
_diffrn_measured_fraction_theta_full     0.999
_diffrn_reflns_limit_h_min     -14
_diffrn_reflns_limit_h_max     14
_diffrn_reflns_limit_k_min     -10
_diffrn_reflns_limit_k_max     10
_diffrn_reflns_limit_l_min     -14
_diffrn_reflns_limit_l_max     14
_diffrn_standards_number     ?
_diffrn_standards_interval_count     ?
_diffrn_standards_interval_time     ?
_diffrn_standards_decay_%     ?
_refine_special_details
;
Refinement of <i>F</i>^2^ against ALL reflections. The weighted <i>R</i>-factor
wR and goodness of fit <i>S</i> are based on <i>F</i>^2^, conventional
<i>R</i>-factors <i>R</i> are based on <i>F</i>, with <i>F</i> set to zero for
negative <i>F</i>^2^. The threshold expression of <i>F</i>^2^ >
\s(<i>F</i>^2^) is used only for calculating <i>R</i>-factors(gt) etc. and is
not relevant to the choice of reflections for refinement. <i>R</i>-factors
based on <i>F</i>^2^ are statistically about twice as large as those based on
<i>F</i>, and <i>R</i>- factors based on ALL data will be even larger.
;
_reflns_number_total     2369
_reflns_number_gt     2068
_reflns_threshold_expression     I>2\s(I)
_refine_ls_structure_factor_coef     Fsqd
_refine_ls_matrix_type     full
_refine_ls_R_factor_all     0.0403
_refine_ls_R_factor_gt     0.0337
_refine_ls_wR_factor_gt     0.0830
_refine_ls_wR_factor_ref     0.0873
_refine_ls_goodness_of_fit_ref     1.047
_refine_ls_restrained_S_all     1.046
_refine_ls_number_reflns     2369
_refine_ls_number_parameters     181
_refine_ls_number_restraints     2
_refine_ls_hydrogen_treatment     mixed
_refine_ls_weighting_scheme     calc
_refine_ls_weighting_details
       'calc w = 1/[\s^2^(Fo^2^)+(0.0402P)^2^+1.4299P] where P=(Fo^2^+2Fc^2^)/3'
_atom_sites_solution_hydrogens     geom
_atom_sites_solution_primary     direct
_atom_sites_solution_secondary     difmap
_refine_ls_shift/su_max     0.000
_refine_ls_shift/su_mean     0.000
_refine_diff_density_max     0.885
_refine_diff_density_min     -0.857
_refine_ls_extinction_method     none
_refine_ls_extinction_coef     ?
loop_
    _atom_type_symbol
    _atom_type_description
    _atom_type_scat_dispersion_real
    _atom_type_scat_dispersion_imag
    _atom_type_scat_source
    'C' 'C' 0.0033 0.0016
                         'International Tables Vol C Tables 4.2.6.8 and 6.1.1.4'
    'H' 'H' 0.0000 0.0000
                         'International Tables Vol C Tables 4.2.6.8 and 6.1.1.4'
    'N' 'N' 0.0061 0.0033
                         'International Tables Vol C Tables 4.2.6.8 and 6.1.1.4'
    'O' 'O' 0.0106 0.0060
                         'International Tables Vol C Tables 4.2.6.8 and 6.1.1.4'
    'Br' 'Br' -0.2901 2.4595
                         'International Tables Vol C Tables 4.2.6.8 and 6.1.1.4'
_computing_data_collection     'SMART (Bruker, 2001)'
_computing_cell_refinement     'SMART (Bruker, 2001)'
_computing_data_reduction     'SAINT (Bruker, 2001)'
_computing_structure_solution     'SHELXS97 (Sheldrick, 2008)'
_computing_structure_refinement     'SHELXL97 (Sheldrick, 2008)'
_computing_molecular_graphics     'SHELXTL (Sheldrick, 2008)'
_computing_publication_material     'SHELXTL (Sheldrick, 2008)'
loop_
    _atom_site_type_symbol
    _atom_site_label
    _atom_site_fract_x
    _atom_site_fract_y
    _atom_site_fract_z
    _atom_site_U_iso_or_equiv
    _atom_site_adp_type
    _atom_site_calc_flag
    _atom_site_refinement_flags
    _atom_site_occupancy
    _atom_site_disorder_assembly
    _atom_site_disorder_group
    Br Br1 0.39200(3) 0.15530(4) 0.53610(3) 0.06231(16) Uani d . 1 . .
    O O1 0.12331(16) 0.5903(2) -0.02983(14) 0.0438(5) Uani d . 1 . .
    N N2 0.14117(19) 0.7611(2) 0.27005(18) 0.0356(5) Uani d D 1 . .
    C C2 0.1400(2) 0.6296(3) 0.0687(2) 0.0331(6) Uani d . 1 . .
    C C10 0.1575(2) 0.4972(3) 0.3192(2) 0.0305(5) Uani d . 1 . .
    N N1 0.07053(18) 0.5872(3) 0.13329(17) 0.0341(5) Uani d D 1 . .
    C C15 0.1462(2) 0.4648(3) 0.4258(2) 0.0423(6) Uani d . 1 . .
    H H15A 0.0918 0.5136 0.4550 0.051 Uiso calc R 1 . .
    C C8 0.2278(2) 0.7955(3) 0.2193(2) 0.0339(6) Uani d . 1 . .
    C C7 0.3078(2) 0.9022(3) 0.2615(2) 0.0430(7) Uani d . 1 . .
    H H7A 0.3047 0.9501 0.3271 0.052 Uiso calc R 1 . .
    C C11 0.2387(2) 0.4209(3) 0.2788(2) 0.0371(6) Uani d . 1 . .
    H H11A 0.2471 0.4391 0.2071 0.045 Uiso calc R 1 . .
    C C3 0.2318(2) 0.7284(3) 0.1177(2) 0.0342(6) Uani d . 1 . .
    C C9 -0.0294(2) 0.6307(3) 0.2795(2) 0.0418(6) Uani d . 1 . .
    H H9A -0.0752 0.6953 0.2278 0.050 Uiso calc R 1 . .
    H H9B -0.0224 0.6699 0.3525 0.050 Uiso calc R 1 . .
    H H9C -0.0633 0.5346 0.2760 0.050 Uiso calc R 1 . .
    C C1 0.0863(2) 0.6182(3) 0.2514(2) 0.0312(5) Uani d . 1 . .
    C C13 0.2944(2) 0.2903(3) 0.4473(2) 0.0396(6) Uani d . 1 . .
    C C14 0.2138(3) 0.3620(3) 0.4894(2) 0.0462(7) Uani d . 1 . .
    H H14A 0.2046 0.3415 0.5605 0.055 Uiso calc R 1 . .
    C C4 0.3171(2) 0.7652(3) 0.0637(2) 0.0417(6) Uani d . 1 . .
    H H4A 0.3202 0.7199 -0.0030 0.050 Uiso calc R 1 . .
    C C5 0.3972(2) 0.8676(4) 0.1070(3) 0.0494(7) Uani d . 1 . .
    H H5A 0.4546 0.8906 0.0707 0.059 Uiso calc R 1 . .
    C C12 0.3077(2) 0.3185(3) 0.3416(2) 0.0416(6) Uani d . 1 . .
    H H12A 0.3623 0.2693 0.3129 0.050 Uiso calc R 1 . .
    C C6 0.3913(3) 0.9364(3) 0.2060(3) 0.0500(7) Uani d . 1 . .
    H H6A 0.4447 1.0067 0.2352 0.060 Uiso calc R 1 . .
    H H2 0.146(2) 0.794(3) 0.3350(12) 0.042(8) Uiso d D 1 . .
    H H1 0.0147(16) 0.535(3) 0.103(2) 0.035(7) Uiso d D 1 . .
loop_
    _atom_site_aniso_label
    _atom_site_aniso_U_11
    _atom_site_aniso_U_22
    _atom_site_aniso_U_33
    _atom_site_aniso_U_12
    _atom_site_aniso_U_13
    _atom_site_aniso_U_23
    Br1 0.0575(2) 0.0674(3) 0.0598(2) 0.01474(16) 0.00690(16) 0.02754(17)
    O1 0.0550(12) 0.0520(12) 0.0237(10) -0.0116(9) 0.0066(8) -0.0021(8)
    N2 0.0477(13) 0.0326(11) 0.0280(12) -0.0021(10) 0.0111(10) -0.0048(9)
    C2 0.0381(14) 0.0331(13) 0.0269(13) 0.0041(11) 0.0038(10) 0.0031(10)
    C10 0.0313(12) 0.0325(13) 0.0277(13) -0.0051(10) 0.0064(10) -0.0031(10)
    N1 0.0361(12) 0.0392(12) 0.0257(11) -0.0056(10) 0.0030(9) -0.0014(9)
    C15 0.0455(16) 0.0506(17) 0.0340(15) 0.0063(13) 0.0156(12) 0.0007(13)
    C8 0.0374(14) 0.0318(13) 0.0311(14) 0.0028(11) 0.0036(11) 0.0024(11)
    C7 0.0515(17) 0.0393(15) 0.0359(15) -0.0041(13) 0.0030(12) -0.0031(12)
    C11 0.0417(14) 0.0418(15) 0.0301(14) 0.0035(12) 0.0129(11) 0.0039(11)
    C3 0.0374(14) 0.0353(13) 0.0294(13) 0.0018(11) 0.0057(11) 0.0016(11)
    C9 0.0376(14) 0.0474(16) 0.0416(16) 0.0047(12) 0.0111(12) 0.0009(13)
    C1 0.0346(13) 0.0338(13) 0.0257(13) -0.0010(10) 0.0075(10) -0.0022(10)
    C13 0.0366(14) 0.0401(15) 0.0394(15) -0.0012(12) 0.0013(11) 0.0088(12)
    C14 0.0519(17) 0.0572(18) 0.0307(15) 0.0038(14) 0.0116(13) 0.0083(13)
    C4 0.0403(15) 0.0485(16) 0.0370(15) 0.0016(13) 0.0100(12) 0.0010(12)
    C5 0.0365(15) 0.0568(19) 0.056(2) -0.0031(13) 0.0116(13) 0.0052(15)
    C12 0.0381(15) 0.0444(15) 0.0438(16) 0.0054(12) 0.0120(12) 0.0021(13)
    C6 0.0428(16) 0.0477(17) 0.0556(19) -0.0108(13) 0.0011(14) 0.0004(14)
_geom_special_details
;
All esds (except the esd in the dihedral angle between two l.s. planes) are
estimated using the full covariance matrix. The cell esds are taken into
account individually in the estimation of esds in distances, angles and
torsion angles; correlations between esds in cell parameters are only used
when they are defined by crystal symmetry. An approximate (isotropic)
treatment of cell esds is used for estimating esds involving l.s. planes.
;
loop_
    _geom_bond_atom_site_label_1
    _geom_bond_atom_site_label_2
    _geom_bond_site_symmetry_2
    _geom_bond_distance
    _geom_bond_publ_flag
    Br1 C13 . 1.896(3) ?
    O1 C2 . 1.249(3) ?
    N2 C8 . 1.372(3) ?
    N2 C1 . 1.453(3) ?
    N2 H2 . 0.851(10) ?
    C2 N1 . 1.336(3) ?
    C2 C3 . 1.466(4) ?
    C10 C11 . 1.384(4) ?
    C10 C15 . 1.388(4) ?
    C10 C1 . 1.538(3) ?
    N1 C1 . 1.466(3) ?
    N1 H1 . 0.854(10) ?
    C15 C14 . 1.381(4) ?
    C15 H15A . 0.9300 ?
    C8 C7 . 1.397(4) ?
    C8 C3 . 1.409(4) ?
    C7 C6 . 1.376(4) ?
    C7 H7A . 0.9300 ?
    C11 C12 . 1.382(4) ?
    C11 H11A . 0.9300 ?
    C3 C4 . 1.389(4) ?
    C9 C1 . 1.526(4) ?
    C9 H9A . 0.9600 ?
    C9 H9B . 0.9600 ?
    C9 H9C . 0.9600 ?
    C13 C14 . 1.368(4) ?
    C13 C12 . 1.378(4) ?
    C14 H14A . 0.9300 ?
    C4 C5 . 1.375(4) ?
    C4 H4A . 0.9300 ?
    C5 C6 . 1.391(4) ?
    C5 H5A . 0.9300 ?
    C12 H12A . 0.9300 ?
    C6 H6A . 0.9300 ?
loop_
    _geom_angle_atom_site_label_1
    _geom_angle_atom_site_label_2
    _geom_angle_atom_site_label_3
    _geom_angle_site_symmetry_1
    _geom_angle_site_symmetry_3
    _geom_angle
    _geom_angle_publ_flag
    C8 N2 C1 . . 120.2(2) ?
    C8 N2 H2 . . 116(2) ?
    C1 N2 H2 . . 114(2) ?
    O1 C2 N1 . . 120.5(2) ?
    O1 C2 C3 . . 122.6(2) ?
    N1 C2 C3 . . 116.8(2) ?
    C11 C10 C15 . . 117.2(2) ?
    C11 C10 C1 . . 121.6(2) ?
    C15 C10 C1 . . 121.1(2) ?
    C2 N1 C1 . . 125.0(2) ?
    C2 N1 H1 . . 116.3(19) ?
    C1 N1 H1 . . 118.5(19) ?
    C14 C15 C10 . . 121.6(3) ?
    C14 C15 H15A . . 119.2 ?
    C10 C15 H15A . . 119.2 ?
    N2 C8 C7 . . 122.1(2) ?
    N2 C8 C3 . . 118.9(2) ?
    C7 C8 C3 . . 118.9(2) ?
    C6 C7 C8 . . 120.1(3) ?
    C6 C7 H7A . . 120.0 ?
    C8 C7 H7A . . 120.0 ?
    C12 C11 C10 . . 122.0(2) ?
    C12 C11 H11A . . 119.0 ?
    C10 C11 H11A . . 119.0 ?
    C4 C3 C8 . . 119.6(2) ?
    C4 C3 C2 . . 122.1(2) ?
    C8 C3 C2 . . 118.1(2) ?
    C1 C9 H9A . . 109.5 ?
    C1 C9 H9B . . 109.5 ?
    H9A C9 H9B . . 109.5 ?
    C1 C9 H9C . . 109.5 ?
    H9A C9 H9C . . 109.5 ?
    H9B C9 H9C . . 109.5 ?
    N2 C1 N1 . . 107.0(2) ?
    N2 C1 C9 . . 108.4(2) ?
    N1 C1 C9 . . 107.6(2) ?
    N2 C1 C10 . . 110.9(2) ?
    N1 C1 C10 . . 110.8(2) ?
    C9 C1 C10 . . 112.0(2) ?
    C14 C13 C12 . . 120.6(3) ?
    C14 C13 Br1 . . 120.0(2) ?
    C12 C13 Br1 . . 119.4(2) ?
    C13 C14 C15 . . 119.6(3) ?
    C13 C14 H14A . . 120.2 ?
    C15 C14 H14A . . 120.2 ?
    C5 C4 C3 . . 121.1(3) ?
    C5 C4 H4A . . 119.5 ?
    C3 C4 H4A . . 119.5 ?
    C4 C5 C6 . . 119.1(3) ?
    C4 C5 H5A . . 120.4 ?
    C6 C5 H5A . . 120.4 ?
    C13 C12 C11 . . 119.0(3) ?
    C13 C12 H12A . . 120.5 ?
    C11 C12 H12A . . 120.5 ?
    C7 C6 C5 . . 121.1(3) ?
    C7 C6 H6A . . 119.4 ?
    C5 C6 H6A . . 119.4 ?
loop_
    _geom_torsion_atom_site_label_1
    _geom_torsion_atom_site_label_2
    _geom_torsion_atom_site_label_3
    _geom_torsion_atom_site_label_4
    _geom_torsion_site_symmetry_1
    _geom_torsion_site_symmetry_2
    _geom_torsion_site_symmetry_3
    _geom_torsion_site_symmetry_4
    _geom_torsion
    _geom_torsion_publ_flag
    O1 C2 N1 C1 . . . . 175.6(2) ?
    C3 C2 N1 C1 . . . . -7.2(4) ?
    C11 C10 C15 C14 . . . . 0.6(4) ?
    C1 C10 C15 C14 . . . . -176.5(3) ?
    C1 N2 C8 C7 . . . . -156.5(2) ?
    C1 N2 C8 C3 . . . . 27.8(4) ?
    N2 C8 C7 C6 . . . . -178.0(3) ?
    C3 C8 C7 C6 . . . . -2.4(4) ?
    C15 C10 C11 C12 . . . . -1.2(4) ?
    C1 C10 C11 C12 . . . . 175.9(2) ?
    N2 C8 C3 C4 . . . . 178.1(2) ?
    C7 C8 C3 C4 . . . . 2.4(4) ?
    N2 C8 C3 C2 . . . . 2.7(4) ?
    C7 C8 C3 C2 . . . . -173.1(2) ?
    O1 C2 C3 C4 . . . . -11.0(4) ?
    N1 C2 C3 C4 . . . . 171.9(2) ?
    O1 C2 C3 C8 . . . . 164.4(2) ?
    N1 C2 C3 C8 . . . . -12.8(3) ?
    C8 N2 C1 N1 . . . . -43.0(3) ?
    C8 N2 C1 C9 . . . . -158.8(2) ?
    C8 N2 C1 C10 . . . . 77.9(3) ?
    C2 N1 C1 N2 . . . . 33.1(3) ?
    C2 N1 C1 C9 . . . . 149.4(2) ?
    C2 N1 C1 C10 . . . . -87.8(3) ?
    C11 C10 C1 N2 . . . . -88.1(3) ?
    C15 C10 C1 N2 . . . . 88.9(3) ?
    C11 C10 C1 N1 . . . . 30.5(3) ?
    C15 C10 C1 N1 . . . . -152.5(2) ?
    C11 C10 C1 C9 . . . . 150.7(2) ?
    C15 C10 C1 C9 . . . . -32.4(3) ?
    C12 C13 C14 C15 . . . . -0.8(5) ?
    Br1 C13 C14 C15 . . . . 177.2(2) ?
    C10 C15 C14 C13 . . . . 0.4(5) ?
    C8 C3 C4 C5 . . . . -0.8(4) ?
    C2 C3 C4 C5 . . . . 174.5(3) ?
    C3 C4 C5 C6 . . . . -0.8(4) ?
    C14 C13 C12 C11 . . . . 0.3(4) ?
    Br1 C13 C12 C11 . . . . -177.8(2) ?
    C10 C11 C12 C13 . . . . 0.7(4) ?
    C8 C7 C6 C5 . . . . 0.8(5) ?
    C4 C5 C6 C7 . . . . 0.8(5) ?
loop_
    _geom_hbond_atom_site_label_D
    _geom_hbond_atom_site_label_H
    _geom_hbond_atom_site_label_A
    _geom_hbond_site_symmetry_A
    _geom_hbond_distance_DH
    _geom_hbond_distance_HA
    _geom_hbond_distance_DA
    _geom_hbond_angle_DHA
    N1 H1 O1 3_565 0.854(10) 2.078(11) 2.932(3) 179(3)
    N2 H2 O1 4_576 0.851(10) 2.041(13) 2.870(3) 164(3)
