# Supplementary material for: 2-(4-Bromo­phen­yl)-2-methyl-2,3-di­hydro­quinazolin-4(1H)-one
Source: Acta Crystallogr Sect E Struct Rep Online. 2010 Apr 14;66(Pt 5):o1069. doi: 10.1107/S1600536810012584 (PMC2979070; doi:10.1107/S1600536810012584)
Supplement: Supplementary file 2 [file e-66-o1069-Isup2.hkl]

# 
# h,k,l, Fc-squared, Fo-squared, sigma(Fo-squared) and status flag 
# 
data_I
_shelx_title ' TEST in P2(1)/c' 
_shelx_refln_list_code          4 
_shelx_F_calc_maximum      233.29 
_exptl_crystal_F_000       640.00 
_reflns_d_resolution_high  0.8402 
 
loop_ 
 _symmetry_equiv_pos_as_xyz 
 'x, y, z' 
 '-x, y+1/2, -z+1/2' 
 '-x, -y, -z' 
 'x, -y-1/2, z-1/2' 
 
_cell_length_a    12.2106 
_cell_length_b     9.0507 
_cell_length_c    12.4046 
_cell_angle_alpha  90.000 
_cell_angle_beta  101.719 
_cell_angle_gamma  90.000 
 
_shelx_F_squared_multiplier     1.000 
 
loop_ 
 _refln_index_h 
 _refln_index_k 
 _refln_index_l 
 _refln_F_squared_calc 
 _refln_F_squared_meas 
 _refln_F_squared_sigma 
 _refln_observed_status 
   1   0   0       79.67       70.10      3.06 o 
   2   0   0     5980.12     5943.78     71.99 o 
   3   0   0     1516.08     1380.78     22.13 o 
   4   0   0    18598.35    18373.89    190.51 o 
   5   0   0     3502.05     3308.15     29.57 o 
   6   0   0     2796.78     2906.35     26.76 o 
   7   0   0      290.08      341.94      5.22 o 
   8   0   0     1747.15     1613.38     15.30 o 
   9   0   0     1724.44     1654.91     17.24 o 
  10   0   0     1201.22     1264.50     17.61 o 
  11   0   0     1980.67     2125.42     28.96 o 
  12   0   0      105.28      100.03     10.43 o 
  13   0   0     1757.96     1707.67     30.34 o 
  14   0   0      107.34      125.50     11.85 o 
   1   1   0       43.94       52.01      0.93 o 
   2   1   0    19831.44    19710.17    163.82 o 
   3   1   0     1025.40     1061.64     10.60 o 
   4   1   0      444.28      488.49      5.51 o 
   5   1   0       71.09       92.26      1.77 o 
   6   1   0     3787.81     3578.03     21.86 o 
   7   1   0      718.39      640.92      5.28 o 
   8   1   0     1799.99     1873.80     13.14 o 
   9   1   0      150.16      175.24      3.60 o 
  10   1   0      425.43      381.72      5.90 o 
  11   1   0      917.34      866.24     11.82 o 
  12   1   0       10.56       11.59      4.51 o 
  13   1   0       49.44       71.54      5.54 o 
  14   1   0        0.19       -4.98      5.93 o 
   0   2   0     4048.99     4518.59     44.12 o 
   1   2   0     3521.48     3866.21     26.68 o 
   2   2   0     2079.30     2114.48     14.04 o 
   3   2   0     1882.41     1980.96     14.11 o 
   4   2   0       35.09       59.63      2.26 o 
   5   2   0      396.88      442.26      4.00 o 
   6   2   0      155.52      175.24      3.06 o 
   7   2   0        0.88        0.79      1.58 o 
   8   2   0        4.24        0.74      1.81 o 
   9   2   0        4.39        4.25      2.19 o 
  10   2   0      442.54      441.27      7.13 o 
  11   2   0      272.11      278.35      6.98 o 
  12   2   0       37.51       27.46      4.66 o 
  13   2   0       34.05       45.07      5.53 o 
   1   3   0      368.21      349.16      2.98 o 
   2   3   0       19.09        9.41      0.81 o 
   3   3   0     3380.56     3882.01     24.55 o 
   4   3   0     1887.39     1980.85     13.20 o 
   5   3   0        6.09       11.26      1.34 o 
   6   3   0     1157.71     1137.00      8.53 o 
   7   3   0        4.57        3.60      1.69 o 
   8   3   0       25.28       26.47      2.34 o 
   9   3   0      754.65      711.94      8.26 o 
  10   3   0      168.42      175.74      4.66 o 
  11   3   0        9.93        1.31      5.06 o 
  12   3   0       21.94       26.64      5.70 o 
  13   3   0        2.88        0.98      6.32 o 
   0   4   0     6144.26     6077.23     59.48 o 
   1   4   0      821.84      736.38      5.61 o 
   2   4   0     1845.84     2038.30     13.48 o 
   3   4   0     1698.09     1788.62     12.02 o 
   4   4   0     2342.17     2352.01     16.25 o 
   5   4   0     1721.65     1611.23     11.00 o 
   6   4   0     1763.50     1725.05     12.45 o 
   7   4   0      365.99      364.93      4.63 o 
   8   4   0      437.71      415.34      6.01 o 
   9   4   0      493.74      486.57      7.27 o 
  10   4   0      725.46      722.76     10.27 o 
  11   4   0        0.78       -4.00      4.95 o 
  12   4   0       88.70       85.24      6.62 o 
  13   4   0       23.06       13.76      9.31 o 
   1   5   0     3643.91     3752.77     24.13 o 
   2   5   0     3774.04     3843.20     24.75 o 
   3   5   0     2044.11     1860.01     12.91 o 
   4   5   0      172.41      173.41      3.22 o 
   5   5   0      103.22      110.77      2.61 o 
   6   5   0     1849.46     1782.80     18.35 o 
   7   5   0      795.55      814.85      8.81 o 
   8   5   0      393.70      411.72      6.36 o 
   9   5   0       25.55       19.06      3.37 o 
  10   5   0        6.83        5.34      4.43 o 
  11   5   0      562.70      569.76     10.49 o 
  12   5   0      272.79      294.02     10.32 o 
   0   6   0      252.46      224.30      4.64 o 
   1   6   0     1842.19     1835.49     13.98 o 
   2   6   0      263.56      264.79      3.74 o 
   3   6   0      207.82      205.62      3.89 o 
   4   6   0      761.19      764.63      7.25 o 
   5   6   0     2348.68     2267.78     16.48 o 
   6   6   0       56.16       52.40      2.86 o 
   7   6   0       42.57       45.80      3.26 o 
   8   6   0       73.07       80.35      3.75 o 
   9   6   0      606.89      599.30      8.31 o 
  10   6   0      246.97      253.24      7.74 o 
  11   6   0        2.83       -2.93      6.23 o 
   1   7   0     1643.33     1638.50     14.16 o 
   2   7   0       16.07       15.07      2.31 o 
   3   7   0      882.20      844.91      8.31 o 
   4   7   0        4.32        6.08      2.44 o 
   5   7   0      132.78      134.19      3.54 o 
   6   7   0      131.63      125.39      4.17 o 
   7   7   0       96.73       90.34      3.92 o 
   8   7   0      203.24      209.68      5.45 o 
   9   7   0      141.04      132.30      4.91 o 
  10   7   0        5.80        6.90      5.49 o 
   0   8   0      212.43      243.42      6.44 o 
   1   8   0      149.77      132.45      3.61 o 
   2   8   0        7.76       11.17      2.69 o 
   3   8   0       41.66       33.97      2.92 o 
   4   8   0      169.72      178.37      3.94 o 
   5   8   0        0.21        7.33      2.82 o 
   6   8   0      112.40       96.50      4.37 o 
   7   8   0        0.82        1.35      3.61 o 
   8   8   0       24.69       29.51      4.29 o 
   9   8   0        3.80       -0.03      5.50 o 
   1   9   0       35.26       46.78      3.29 o 
   2   9   0       29.87       39.13      3.34 o 
   3   9   0      150.59      186.24      4.57 o 
   4   9   0        7.25        6.13      2.96 o 
   5   9   0        1.25        2.62      3.40 o 
   6   9   0      256.04      260.36      5.87 o 
   7   9   0       29.16       34.74      4.56 o 
   0  10   0       37.53       45.30      8.23 o 
   1  10   0      151.32      170.37      4.55 o 
   2  10   0       38.82       33.50      3.83 o 
   3  10   0       20.94       25.18      3.81 o 
   4  10   0      178.75      205.09      4.91 o 
   5  10   0      269.50      287.51      6.71 o 
 -14   1   1        1.78       -1.99      7.02 o 
 -13   1   1       16.66        9.58      5.22 o 
 -12   1   1      145.38      130.76      6.37 o 
 -11   1   1      308.40      326.00      6.36 o 
 -10   1   1       13.91       15.03      2.78 o 
  -9   1   1      283.30      266.39      4.24 o 
  -8   1   1      402.69      367.72      4.39 o 
  -7   1   1      210.93      189.98      3.08 o 
  -6   1   1     1094.12     1161.05      8.30 o 
  -5   1   1      198.24      142.73      3.09 o 
  -4   1   1     4628.16     4641.31     31.57 o 
  -3   1   1      731.95      640.25      7.28 o 
  -2   1   1    10534.60    10658.72     81.03 o 
  -1   1   1      143.43      173.36      3.25 o 
   0   1   1     2195.07     2267.10     18.19 o 
   1   1   1     2689.16     2618.73     18.49 o 
   2   1   1      490.99      545.70      5.19 o 
   3   1   1      642.03      622.23      4.70 o 
   4   1   1     2974.00     2968.26     19.10 o 
   5   1   1      409.36      353.81      3.17 o 
   6   1   1      611.84      610.12      4.91 o 
   7   1   1       37.49       46.60      1.74 o 
   8   1   1      856.55      798.82      6.63 o 
   9   1   1      327.41      315.26      5.21 o 
  10   1   1      475.07      485.43      7.72 o 
  11   1   1      129.74      122.51      5.43 o 
  12   1   1        0.14       -1.98      4.18 o 
  13   1   1       18.33       11.88      5.62 o 
 -14   2   1       70.17       63.58      8.26 o 
 -13   2   1       66.22       81.71      5.76 o 
 -12   2   1       93.28      112.86      5.63 o 
 -11   2   1     1334.15     1328.35     13.55 o 
 -10   2   1     1539.70     1462.65     12.76 o 
  -9   2   1       19.02       22.76      2.39 o 
  -8   2   1      496.39      474.74      5.28 o 
  -7   2   1     5084.58     4918.09     30.69 o 
  -6   2   1     5415.18     5228.97     33.26 o 
  -5   2   1     1230.96     1149.25      8.40 o 
  -4   2   1      742.14      780.78      5.96 o 
  -3   2   1     4563.28     4477.70     28.52 o 
  -2   2   1     9630.13     9644.75     63.14 o 
  -1   2   1     8696.64     8606.73     56.57 o 
   0   2   1     3102.27     3354.11     28.25 o 
   1   2   1     9475.98    10209.88     71.29 o 
   2   2   1    54422.94    52717.92    364.13 o 
   3   2   1     9158.76     9122.04     57.99 o 
   4   2   1     3551.68     3757.40     22.08 o 
   5   2   1      121.48      140.25      2.30 o 
   6   2   1     3934.51     3902.24     23.02 o 
   7   2   1     1777.69     1704.13     11.20 o 
   8   2   1     2301.94     2297.71     15.27 o 
   9   2   1      246.60      265.77      4.87 o 
  10   2   1      123.23       96.80      4.77 o 
  11   2   1       62.74       63.18      5.22 o 
  12   2   1      342.24      354.88      9.02 o 
  13   2   1      619.30      687.34     15.77 o 
 -13   3   1      132.74      129.31      7.20 o 
 -12   3   1       13.67       11.84      4.59 o 
 -11   3   1        3.70       10.19      3.55 o 
 -10   3   1       11.29       12.96      2.74 o 
  -9   3   1     2818.45     2715.43     25.32 o 
  -8   3   1     1247.95     1180.25      9.58 o 
  -7   3   1       94.11       79.32      2.39 o 
  -6   3   1      838.67      844.96      6.64 o 
  -5   3   1     3454.11     3520.81     23.01 o 
  -4   3   1     6784.83     6660.40     40.50 o 
  -3   3   1      387.85      334.47      2.91 o 
  -2   3   1      119.24      110.27      1.62 o 
  -1   3   1     1987.07     2028.00     13.47 o 
   0   3   1     6950.74     7213.23     49.44 o 
   1   3   1     2232.67     2140.05     14.24 o 
   2   3   1     5260.24     5662.84     39.70 o 
   3   3   1      202.92      228.54      3.01 o 
   4   3   1    10474.20    10718.28     67.56 o 
   5   3   1     3337.57     3159.80     18.75 o 
   6   3   1      992.87      966.45      7.20 o 
   7   3   1      492.40      502.38      5.06 o 
   8   3   1     1580.31     1480.47     11.85 o 
   9   3   1      493.74      467.46      6.50 o 
  10   3   1      390.69      414.96      7.93 o 
  11   3   1      287.99      292.71      8.00 o 
  12   3   1        5.55       11.73      5.85 o 
  13   3   1      150.97      135.34     12.45 o 
 -13   4   1       27.39        7.95      7.70 o 
 -12   4   1      155.21      165.19      6.88 o 
 -11   4   1       63.34       65.59      4.89 o 
 -10   4   1      107.67      108.55      4.04 o 
  -9   4   1        4.43        3.11      2.80 o 
  -8   4   1      869.96      873.63     10.01 o 
  -7   4   1     1075.24     1066.27      9.08 o 
  -6   4   1      716.14      797.15      7.16 o 
  -5   4   1      101.04       94.26      2.18 o 
  -4   4   1      154.92      174.36      2.89 o 
  -3   4   1     3782.55     3977.64     24.62 o 
  -2   4   1      920.72      945.14      6.93 o 
  -1   4   1     1069.88     1051.20      7.29 o 
   0   4   1      163.45      179.79      2.40 o 
   1   4   1      975.54      989.51      6.67 o 
   2   4   1      237.37      222.33      2.77 o 
   3   4   1     5487.62     5507.23     34.93 o 
   4   4   1     1038.82     1116.09      8.30 o 
   5   4   1      238.04      258.81      3.48 o 
   6   4   1      246.73      237.53      3.75 o 
   7   4   1     1470.11     1410.54     11.27 o 
   8   4   1      164.99      164.59      4.13 o 
   9   4   1       32.59       32.56      3.56 o 
  10   4   1        9.29        9.68      4.60 o 
  11   4   1       20.02       14.23      5.64 o 
  12   4   1      170.92      187.74      9.06 o 
 -12   5   1       18.45       12.84      5.83 o 
 -11   5   1       36.07       30.01      4.80 o 
 -10   5   1       58.39       61.58      4.14 o 
  -9   5   1       16.79       18.83      3.35 o 
  -8   5   1      617.56      637.41     10.97 o 
  -7   5   1       23.51       22.84      2.55 o 
  -6   5   1      612.76      653.37      7.25 o 
  -5   5   1      308.70      294.96      3.98 o 
  -4   5   1      105.88       91.18      2.24 o 
  -3   5   1       15.32       17.02      1.35 o 
  -2   5   1      311.45      337.31      3.38 o 
  -1   5   1      434.87      453.86      3.99 o 
   0   5   1      547.69      548.34      4.97 o 
   1   5   1     1140.55     1239.55      8.53 o 
   2   5   1     1515.08     1680.91     11.66 o 
   3   5   1        5.06        9.57      1.51 o 
   4   5   1      170.02      168.11      3.02 o 
   5   5   1     2486.31     2504.26     18.69 o 
   6   5   1       85.45       85.64      2.80 o 
   7   5   1      289.67      284.52      5.18 o 
   8   5   1      381.83      372.95      6.08 o 
   9   5   1        8.64        7.66      3.81 o 
  10   5   1       16.96        8.93      4.64 o 
  11   5   1      139.37      128.88      7.18 o 
  12   5   1       61.46       57.61      7.70 o 
 -11   6   1       26.50       36.50      5.56 o 
 -10   6   1      207.35      201.70      5.80 o 
  -9   6   1        4.00       -0.97      3.64 o 
  -8   6   1      147.71      146.58      4.38 o 
  -7   6   1       96.62       99.01      3.64 o 
  -6   6   1      125.77      123.51      3.38 o 
  -5   6   1      164.44      161.51      3.66 o 
  -4   6   1        5.90        5.69      1.83 o 
  -3   6   1       71.42       70.73      2.32 o 
  -2   6   1     1094.72     1059.38      8.48 o 
  -1   6   1     1141.32     1169.15      9.25 o 
   0   6   1      755.64      839.72      7.94 o 
   1   6   1        1.97       -1.20      1.58 o 
   2   6   1      793.70      809.08      7.19 o 
   3   6   1      238.88      223.07      3.67 o 
   4   6   1        0.32       -1.20      1.90 o 
   5   6   1       12.22       12.09      2.30 o 
   6   6   1      120.53      127.44      3.47 o 
   7   6   1      235.39      245.99      5.20 o 
   8   6   1      116.50      136.20      4.37 o 
   9   6   1        1.04        7.78      4.11 o 
  10   6   1      101.25      104.05     10.10 o 
  11   6   1      114.31      119.48      7.97 o 
 -10   7   1       62.30       83.17      5.75 o 
  -9   7   1      266.94      285.09      6.54 o 
  -8   7   1      246.16      245.22      5.87 o 
  -7   7   1        0.97        1.10      2.94 o 
  -6   7   1       82.23       86.59      3.85 o 
  -5   7   1       18.17       17.88      2.66 o 
  -4   7   1     1071.12     1098.09      9.54 o 
  -3   7   1     1096.57     1070.17      9.78 o 
  -2   7   1        8.48        6.24      2.15 o 
  -1   7   1      439.07      418.45      5.47 o 
   0   7   1      555.42      577.41      6.57 o 
   1   7   1     1827.61     1755.77     14.28 o 
   2   7   1        3.11        0.01      2.14 o 
   3   7   1      195.63      212.00      4.20 o 
   4   7   1      218.01      231.40      4.48 o 
   5   7   1     1061.95     1081.51     10.87 o 
   6   7   1        8.59       14.63      2.67 o 
   7   7   1       45.45       38.36      3.62 o 
   8   7   1       51.56       70.65      5.32 o 
   9   7   1      251.64      275.32     10.57 o 
  10   7   1      164.83      220.55      9.97 o 
  -9   8   1       10.63       15.24      4.84 o 
  -8   8   1      110.16      117.38      5.30 o 
  -7   8   1      296.11      294.06      6.02 o 
  -6   8   1      379.97      399.34      6.50 o 
  -5   8   1       28.24       29.04      4.06 o 
  -4   8   1       21.76       21.42      2.99 o 
  -3   8   1      569.83      537.65      6.36 o 
  -2   8   1     1052.38     1068.87     10.37 o 
  -1   8   1      518.26      494.36      7.18 o 
   0   8   1        1.76       -1.05      2.56 o 
   1   8   1      310.70      317.95      5.54 o 
   2   8   1      196.55      198.20      4.70 o 
   3   8   1      671.66      664.84      7.74 o 
   4   8   1      174.25      162.03      4.13 o 
   5   8   1       29.04       16.67      2.99 o 
   6   8   1       52.66       63.36      4.24 o 
   7   8   1      793.26      795.00     14.32 o 
   8   8   1      103.29      125.58      8.63 o 
   9   8   1      100.49       90.91     17.51 o 
  -7   9   1       22.63       17.39      4.48 o 
  -6   9   1       37.88       36.86      4.37 o 
  -5   9   1      113.98      101.56      4.32 o 
  -4   9   1       75.50       75.78      3.83 o 
  -3   9   1       53.60       52.45      3.77 o 
  -2   9   1       22.40       19.82      3.10 o 
  -1   9   1      148.80      137.59      4.01 o 
   0   9   1      165.14      159.76      4.04 o 
   1   9   1      337.66      297.94      6.29 o 
   2   9   1      137.54      117.12      4.98 o 
   3   9   1      104.29      103.24      3.94 o 
   4   9   1      102.59       98.87      4.02 o 
   5   9   1      145.86      149.83      4.49 o 
   6   9   1       27.75       16.86      3.95 o 
   7   9   1        5.89        9.55      4.80 o 
  -5  10   1        0.85       -3.62      4.09 o 
  -4  10   1      117.15      113.99      4.58 o 
  -3  10   1        5.98       15.62      3.61 o 
  -2  10   1        1.71        6.47      3.21 o 
  -1  10   1       27.80       17.30      3.68 o 
   0  10   1       62.28       58.95      3.60 o 
   1  10   1       17.26        9.63      3.34 o 
   2  10   1        0.48        4.89      3.78 o 
   3  10   1       23.47       19.16      4.28 o 
   4  10   1       30.56       14.71      4.66 o 
   5  10   1        9.21        1.66      4.31 o 
 -14   0   2      112.15      105.71     11.07 o 
 -13   0   2      173.76      187.05     15.73 o 
 -12   0   2     1009.08      980.89     19.86 o 
 -11   0   2        4.30       -1.53      4.22 o 
 -10   0   2      869.53      890.55     12.53 o 
  -9   0   2     1471.17     1396.18     17.60 o 
  -8   0   2     1527.67     1299.37     16.11 o 
  -7   0   2     1208.50     1178.01     13.16 o 
  -6   0   2     2794.77     3090.96     29.63 o 
  -5   0   2     9395.43     9620.22     96.21 o 
  -4   0   2    14502.51    14281.18    141.31 o 
  -3   0   2     8959.43     8721.27     86.58 o 
  -2   0   2     4235.78     4361.24     49.75 o 
  -1   0   2     5058.24     4980.52     57.37 o 
   0   0   2     2680.87     2899.09     31.34 o 
   1   0   2    19138.71    18439.58    377.82 o 
   2   0   2     6453.21     6634.91     71.31 o 
   3   0   2     2740.09     2927.60     31.71 o 
   4   0   2     5730.51     5592.65     50.01 o 
   5   0   2      738.02      614.11      6.75 o 
   6   0   2     7883.32     7929.84     65.46 o 
   7   0   2     2465.42     2653.11     24.91 o 
   8   0   2      512.90      463.59      8.00 o 
   9   0   2      594.94      535.36      9.05 o 
  10   0   2     1347.05     1324.88     29.67 o 
  11   0   2      344.64      375.81     13.97 o 
  12   0   2        0.38        1.79     14.30 o 
  13   0   2       23.86       29.78      8.23 o 
 -14   1   2       75.73       72.14      7.33 o 
 -13   1   2       79.04       97.47      6.19 o 
 -12   1   2      361.39      385.98      7.13 o 
 -11   1   2      156.88      159.17      4.45 o 
 -10   1   2      603.87      574.58      6.96 o 
  -9   1   2        1.28       -0.65      2.17 o 
  -8   1   2       33.08       38.37      3.30 o 
  -7   1   2     3557.92     3631.75     24.59 o 
  -6   1   2     2397.52     2216.48     16.23 o 
  -5   1   2     2575.91     2458.34     17.47 o 
  -4   1   2      159.41      163.71      3.12 o 
  -3   1   2     3377.57     3397.73     25.47 o 
  -2   1   2    15319.29    15658.49    144.54 o 
  -1   1   2    10205.71    10537.11     85.57 o 
   0   1   2     2702.58     2886.70     24.80 o 
   1   1   2     5480.15     5739.02     39.32 o 
   2   1   2      114.95      110.20      1.70 o 
   3   1   2     2181.27     2112.55     13.74 o 
   4   1   2     6402.00     6576.82     38.13 o 
   5   1   2      542.93      604.48      5.31 o 
   6   1   2     1305.33     1287.71      8.61 o 
   7   1   2     2098.64     1990.79     12.71 o 
   8   1   2     1671.23     1616.75     12.87 o 
   9   1   2      839.54      886.73     11.19 o 
  10   1   2      113.02       98.13      4.44 o 
  11   1   2      634.75      596.05      9.82 o 
  12   1   2      448.79      462.59     14.74 o 
  13   1   2       27.38       22.21      7.03 o 
 -14   2   2       35.73       40.58      7.00 o 
 -13   2   2      160.91      169.91      7.39 o 
 -12   2   2       42.54       41.44      5.11 o 
 -11   2   2       26.98       28.53      3.24 o 
 -10   2   2      787.11      814.22      8.53 o 
  -9   2   2      116.41      125.03      3.34 o 
  -8   2   2       10.57       16.30      2.13 o 
  -7   2   2      229.55      212.00      4.34 o 
  -6   2   2       64.76       59.09      2.19 o 
  -5   2   2      185.50      177.86      2.72 o 
  -4   2   2     1615.03     1792.68     12.51 o 
  -3   2   2     2495.80     2607.60     17.43 o 
  -2   2   2        3.04        1.36      0.79 o 
  -1   2   2      675.28      673.16      8.94 o 
   0   2   2     2080.62     2287.05     19.63 o 
   1   2   2    11206.29    12241.71     85.62 o 
   2   2   2      138.71      164.16      1.86 o 
   3   2   2     2578.90     2703.77     17.29 o 
   4   2   2      670.18      744.18      7.39 o 
   5   2   2      952.29      844.51      5.93 o 
   6   2   2      756.95      774.79      5.84 o 
   7   2   2      130.83      146.63      3.88 o 
   8   2   2      125.39      138.10      3.99 o 
   9   2   2      684.65      673.43      8.96 o 
  10   2   2       92.06       93.42      4.49 o 
  11   2   2        2.39       -0.61      4.14 o 
  12   2   2      133.28      146.10      6.25 o 
  13   2   2        0.23        4.85      5.46 o 
 -13   3   2       28.24       24.68      6.19 o 
 -12   3   2        1.77        2.98      4.05 o 
 -11   3   2       67.98       71.65      3.98 o 
 -10   3   2      596.47      572.40      7.42 o 
  -9   3   2     1345.87     1315.99     11.51 o 
  -8   3   2       17.68       16.87      2.70 o 
  -7   3   2        6.38       16.13      1.88 o 
  -6   3   2      235.95      222.12      3.40 o 
  -5   3   2        1.11        5.20      2.20 o 
  -4   3   2       21.33       22.29      1.20 o 
  -3   3   2       16.66       26.40      1.06 o 
  -2   3   2     1270.38     1144.94      8.45 o 
  -1   3   2      255.81      195.86      2.24 o 
   0   3   2        8.70        9.83      0.92 o 
   1   3   2      298.72      332.70      3.57 o 
   2   3   2    10044.71    10723.67     67.95 o 
   3   3   2     1198.68     1194.46      8.17 o 
   4   3   2     1588.17     1958.41     14.58 o 
   5   3   2      253.02      226.62      3.03 o 
   6   3   2      956.89      960.34      7.37 o 
   7   3   2        3.14        3.08      1.50 o 
   8   3   2       14.32       11.98      2.85 o 
   9   3   2       72.87       83.24      4.17 o 
  10   3   2      144.61      148.77      5.09 o 
  11   3   2       31.16       42.30      4.91 o 
  12   3   2       73.22       76.14      6.65 o 
  13   3   2       14.27       32.97      8.36 o 
 -13   4   2       50.04       67.17      9.87 o 
 -12   4   2      359.57      327.05      7.42 o 
 -11   4   2       18.98       14.57      3.63 o 
 -10   4   2       75.21       69.40      4.23 o 
  -9   4   2      276.24      259.38      5.04 o 
  -8   4   2     4214.24     4047.15     41.39 o 
  -7   4   2       68.16       60.29      2.49 o 
  -6   4   2       15.63       15.31      1.73 o 
  -5   4   2     1169.15     1102.18     11.74 o 
  -4   4   2     6031.32     5883.14     35.13 o 
  -3   4   2      495.19      404.32      3.45 o 
  -2   4   2        9.24        6.95      1.08 o 
  -1   4   2       67.23       61.89      1.13 o 
   0   4   2     3453.56     3500.30     21.79 o 
   1   4   2     3115.17     3072.23     18.08 o 
   2   4   2        7.33       17.52      1.18 o 
   3   4   2     5219.44     5540.39     33.71 o 
   4   4   2     2383.27     2338.13     16.28 o 
   5   4   2     4640.23     4621.84     32.42 o 
   6   4   2      442.06      452.71      5.00 o 
   7   4   2      111.14      123.10      3.15 o 
   8   4   2       77.04       73.63      3.78 o 
   9   4   2      568.32      564.18      9.60 o 
  10   4   2      298.39      313.95     11.22 o 
  11   4   2       96.99      108.61      6.93 o 
  12   4   2        7.07        6.86      6.64 o 
 -12   5   2       93.12       96.43      6.02 o 
 -11   5   2      209.67      228.29      5.57 o 
 -10   5   2      273.61      273.45      7.79 o 
  -9   5   2       21.74       22.22      3.14 o 
  -8   5   2       53.91       52.03      3.15 o 
  -7   5   2      734.63      690.16      7.09 o 
  -6   5   2     2501.42     2424.76     16.86 o 
  -5   5   2      375.27      344.42      4.89 o 
  -4   5   2       40.96       44.50      1.82 o 
  -3   5   2      131.39      130.99      2.36 o 
  -2   5   2     3179.80     3124.14     19.79 o 
  -1   5   2     2201.28     2130.64     13.40 o 
   0   5   2     1450.81     1403.90      9.74 o 
   1   5   2      399.93      414.37      3.68 o 
   2   5   2     2798.50     2922.87     19.20 o 
   3   5   2     1886.93     1813.68     22.31 o 
   4   5   2      590.20      560.25      5.68 o 
   5   5   2      462.77      461.06      5.61 o 
   6   5   2      509.57      516.68      5.80 o 
   7   5   2     1718.26     1748.79     14.60 o 
   8   5   2      114.72      146.03      4.93 o 
   9   5   2      403.34      407.49      8.55 o 
  10   5   2       21.58       26.54      4.96 o 
  11   5   2       83.09       99.13      8.72 o 
  12   5   2       81.41       97.09     10.40 o 
 -12   6   2        1.43       -5.76      5.76 o 
 -11   6   2        5.37        7.22      4.27 o 
 -10   6   2      194.65      207.98      5.50 o 
  -9   6   2      235.29      244.82      7.71 o 
  -8   6   2      577.08      571.46      8.27 o 
  -7   6   2      476.03      479.69      6.43 o 
  -6   6   2      264.01      278.65      6.10 o 
  -5   6   2      922.38      886.17      9.83 o 
  -4   6   2     1792.20     1790.30     13.26 o 
  -3   6   2      949.01      947.86      7.84 o 
  -2   6   2      364.87      336.54      3.93 o 
  -1   6   2     1072.03     1165.72      8.82 o 
   0   6   2     2231.18     2302.39     16.93 o 
   1   6   2     1137.17     1021.66      8.82 o 
   2   6   2      528.83      489.87      5.19 o 
   3   6   2        8.27        1.24      1.39 o 
   4   6   2      108.03      128.85      3.15 o 
   5   6   2     1582.93     1573.79     13.89 o 
   6   6   2     1111.39     1056.54      9.92 o 
   7   6   2      254.04      222.37      4.58 o 
   8   6   2        8.95       17.09      4.33 o 
   9   6   2      455.06      426.41      9.48 o 
  10   6   2      195.31      191.19      7.63 o 
  11   6   2      280.38      298.11     11.66 o 
 -11   7   2       74.70       67.54      5.80 o 
 -10   7   2        2.71        2.55      4.31 o 
  -9   7   2       49.57       52.64      4.38 o 
  -8   7   2       74.07       69.42      4.23 o 
  -7   7   2       50.59       51.80      3.45 o 
  -6   7   2      566.96      551.65      6.74 o 
  -5   7   2      138.94      146.11      3.64 o 
  -4   7   2       77.64       83.20      3.00 o 
  -3   7   2       45.78       47.66      2.80 o 
  -2   7   2      422.21      408.23      4.97 o 
  -1   7   2      408.99      381.40      5.14 o 
   0   7   2      146.03      126.95      2.96 o 
   1   7   2        0.30       -2.01      2.01 o 
   2   7   2       71.46       65.96      2.66 o 
   3   7   2      307.17      274.46      5.88 o 
   4   7   2      387.77      335.63      5.78 o 
   5   7   2      174.93      142.42      3.89 o 
   6   7   2       19.88       17.20      2.95 o 
   7   7   2      316.27      308.73      5.97 o 
   8   7   2      159.69      138.92      6.32 o 
   9   7   2        8.27        2.97      5.76 o 
  10   7   2       66.28       68.32      7.13 o 
  -9   8   2       13.92        8.49      4.65 o 
  -8   8   2       32.42       42.20      4.49 o 
  -7   8   2       62.17       58.44      4.05 o 
  -6   8   2       60.94       70.36      5.13 o 
  -5   8   2       56.21       65.82      4.04 o 
  -4   8   2       92.72       77.87      4.47 o 
  -3   8   2        0.02        0.84      2.64 o 
  -2   8   2      182.72      199.39      4.24 o 
  -1   8   2       63.89       65.86      2.99 o 
   0   8   2       10.50       15.76      2.52 o 
   1   8   2      284.89      321.41      5.21 o 
   2   8   2       67.61       64.53      2.97 o 
   3   8   2      149.49      151.65      3.88 o 
   4   8   2       25.19       38.73      3.34 o 
   5   8   2       68.41       74.92      4.05 o 
   6   8   2        0.46       -3.40      3.40 o 
   7   8   2      158.32      129.77      5.52 o 
   8   8   2       60.12       70.71      6.96 o 
  -7   9   2       33.20       42.54      4.20 o 
  -6   9   2      100.10      117.47      4.58 o 
  -5   9   2       43.85       59.75      3.91 o 
  -4   9   2      113.45      125.14      4.15 o 
  -3   9   2        6.91       10.91      3.05 o 
  -2   9   2       10.55       23.81      3.15 o 
  -1   9   2       82.62      103.86      3.30 o 
   0   9   2        7.42        4.98      2.73 o 
   1   9   2       71.73       89.83      3.78 o 
   2   9   2        2.51        3.52      3.35 o 
   3   9   2      315.54      339.63      8.54 o 
   4   9   2       12.78       18.19      3.86 o 
   5   9   2       80.81       74.48      4.55 o 
   6   9   2        4.67       10.08      4.49 o 
   7   9   2      298.67      327.21      9.58 o 
  -5  10   2       23.70       29.79      5.67 o 
  -4  10   2       48.50       65.10      4.96 o 
  -3  10   2       46.30       52.14      4.85 o 
  -2  10   2      117.26      122.71      4.88 o 
  -1  10   2        3.02        8.04      3.33 o 
   0  10   2      264.50      301.07      5.36 o 
   1  10   2      251.79      271.17      5.74 o 
   2  10   2       11.50       13.89      3.75 o 
   3  10   2        2.47        9.16      4.67 o 
   4  10   2       19.98       33.35      5.01 o 
 -14   1   3      103.35      123.28      8.14 o 
 -13   1   3       24.37       19.50      4.18 o 
 -12   1   3      284.90      277.48      6.16 o 
 -11   1   3        1.92       -3.07      3.07 o 
 -10   1   3       53.76       51.10      3.21 o 
  -9   1   3      419.11      420.79      5.80 o 
  -8   1   3     3758.05     3736.97     26.74 o 
  -7   1   3      339.88      410.35      4.77 o 
  -6   1   3       76.64       82.89      2.07 o 
  -5   1   3      787.94      770.41     12.32 o 
  -4   1   3     4024.63     4001.82     28.82 o 
  -3   1   3     2402.86     2256.35     17.86 o 
  -2   1   3      417.04      437.76      4.80 o 
  -1   1   3       43.09       50.34      2.47 o 
   0   1   3     7622.48     8004.80     71.49 o 
   1   1   3     6790.93     6890.19     49.42 o 
   2   1   3     1293.82     1309.85     10.22 o 
   3   1   3      716.89      757.02      5.77 o 
   4   1   3     3549.63     3635.16     22.42 o 
   5   1   3     2641.13     2745.81     17.67 o 
   6   1   3      548.93      483.52      4.23 o 
   7   1   3      294.78      302.79      4.60 o 
   8   1   3       35.16       31.89      2.88 o 
   9   1   3      420.97      404.32      6.33 o 
  10   1   3      146.42      150.75      5.44 o 
  11   1   3      334.20      349.80      9.90 o 
  12   1   3       60.07       77.47      6.17 o 
  13   1   3      110.56      104.94      7.43 o 
 -14   2   3      278.26      291.51     10.03 o 
 -13   2   3       54.14       57.84      4.88 o 
 -12   2   3       92.58      109.11      4.42 o 
 -11   2   3       79.62       81.49      3.80 o 
 -10   2   3     1851.24     1780.59     15.45 o 
  -9   2   3      339.95      297.52      4.72 o 
  -8   2   3      132.56      146.27      3.67 o 
  -7   2   3      555.56      517.17      7.60 o 
  -6   2   3     4119.58     3736.42     28.87 o 
  -5   2   3     1086.03      949.78      8.02 o 
  -4   2   3     5464.49     5688.39     41.01 o 
  -3   2   3      526.78      498.23      5.33 o 
  -2   2   3    16886.25    17234.92    131.98 o 
  -1   2   3     4430.09     4372.62     32.82 o 
   0   2   3     3493.64     3716.03     27.98 o 
   1   2   3       11.13       16.66      1.04 o 
   2   2   3      821.42      796.45      5.50 o 
   3   2   3     6710.14     6845.79     42.96 o 
   4   2   3     2023.51     1933.68     12.78 o 
   5   2   3     1248.55     1299.52     11.81 o 
   6   2   3      302.98      262.23      3.36 o 
   7   2   3      328.96      299.58      7.35 o 
   8   2   3     1444.67     1400.25     18.45 o 
   9   2   3      801.14      815.73     10.77 o 
  10   2   3       58.41       69.40      4.40 o 
  11   2   3      118.50      125.42      5.16 o 
  12   2   3      272.40      284.69      8.31 o 
  13   2   3       93.37      110.72      8.42 o 
 -13   3   3       72.68       80.94      5.44 o 
 -12   3   3      335.96      334.27      6.93 o 
 -11   3   3       27.29       25.33      4.27 o 
 -10   3   3      647.47      652.77      7.90 o 
  -9   3   3      351.91      374.08      5.40 o 
  -8   3   3     2057.08     2013.40     19.28 o 
  -7   3   3      411.95      381.69      5.75 o 
  -6   3   3        0.40        4.33      1.61 o 
  -5   3   3     1284.05     1306.63      9.22 o 
  -4   3   3     4079.13     3918.81     27.51 o 
  -3   3   3     4406.99     4278.02     31.03 o 
  -2   3   3      213.45      191.44      2.53 o 
  -1   3   3       26.81       25.43      1.39 o 
   0   3   3     3919.49     4012.24     31.75 o 
   1   3   3    10213.76    10816.69     75.76 o 
   2   3   3     4238.95     4466.20     26.88 o 
   3   3   3      888.70      970.34      6.55 o 
   4   3   3      779.36      810.99      6.33 o 
   5   3   3     1568.08     1542.87     10.99 o 
   6   3   3     2561.59     2505.44     16.90 o 
   7   3   3      536.92      562.46      6.62 o 
   8   3   3        4.99       10.89      3.11 o 
   9   3   3      489.71      461.87      7.56 o 
  10   3   3      418.91      421.71      7.76 o 
  11   3   3      476.01      499.77      8.77 o 
  12   3   3       64.10       63.56      6.71 o 
 -13   4   3        0.02       -0.04      5.45 o 
 -12   4   3       96.37      114.51      5.91 o 
 -11   4   3      337.83      356.60      6.58 o 
 -10   4   3      408.60      402.03      6.42 o 
  -9   4   3      423.77      429.01      8.06 o 
  -8   4   3      625.21      647.86      7.29 o 
  -7   4   3      548.48      565.77      6.20 o 
  -6   4   3      806.05      814.96      6.87 o 
  -5   4   3     2008.70     2006.64     12.41 o 
  -4   4   3        1.53        2.58      1.30 o 
  -3   4   3       51.19       65.08      1.60 o 
  -2   4   3     2113.56     2182.63     15.63 o 
  -1   4   3     4992.89     5257.53     35.13 o 
   0   4   3     2178.83     2214.97     16.14 o 
   1   4   3      448.52      501.51      4.42 o 
   2   4   3      926.77     1065.28      7.91 o 
   3   4   3     6910.46     7085.04     39.67 o 
   4   4   3     1174.23     1132.11      8.46 o 
   5   4   3        6.16        8.75      2.20 o 
   6   4   3      160.68      145.91      3.07 o 
   7   4   3      395.06      362.43     10.93 o 
   8   4   3      390.54      376.67      7.02 o 
   9   4   3      510.17      471.10      8.19 o 
  10   4   3      434.67      410.55      8.74 o 
  11   4   3       92.17       87.98      6.59 o 
  12   4   3       65.91       64.96      8.63 o 
 -12   5   3        3.27       -1.36      4.12 o 
 -11   5   3        0.11        3.59      3.70 o 
 -10   5   3       12.51       15.83      3.44 o 
  -9   5   3       41.09       44.28      3.33 o 
  -8   5   3      318.21      297.27      5.19 o 
  -7   5   3      782.11      782.07      8.01 o 
  -6   5   3       13.64       17.11      1.98 o 
  -5   5   3      174.23      207.27      2.89 o 
  -4   5   3      146.04      167.66      2.91 o 
  -3   5   3       38.89       36.62      1.76 o 
  -2   5   3        0.90        0.02      1.32 o 
  -1   5   3      564.84      618.16      5.48 o 
   0   5   3        6.00       14.90      1.51 o 
   1   5   3      722.70      779.33      6.01 o 
   2   5   3        2.53        4.01      1.14 o 
   3   5   3       20.93       21.06      1.52 o 
   4   5   3      486.94      480.12      5.26 o 
   5   5   3       38.90       49.20      2.53 o 
   6   5   3       17.28       15.75      2.46 o 
   7   5   3      459.49      376.13      6.25 o 
   8   5   3      171.24      161.82      5.89 o 
   9   5   3        3.54       -2.61      4.63 o 
  10   5   3        5.50        8.44      6.04 o 
  11   5   3       26.57       11.83      6.38 o 
 -12   6   3        4.49        5.32      4.79 o 
 -11   6   3       13.32       10.52      3.92 o 
 -10   6   3      182.80      174.33      4.88 o 
  -9   6   3       15.60       17.70      3.27 o 
  -8   6   3       15.30       21.71      2.96 o 
  -7   6   3      108.11      110.26      3.28 o 
  -6   6   3     1192.13     1139.35     10.30 o 
  -5   6   3      626.52      614.66      6.84 o 
  -4   6   3        0.88       -1.01      1.99 o 
  -3   6   3      143.51      146.63      3.03 o 
  -2   6   3     1028.67     1024.97      8.48 o 
  -1   6   3       43.58       34.30      2.01 o 
   0   6   3      258.50      237.48      4.04 o 
   1   6   3       40.88       47.31      2.24 o 
   2   6   3      245.57      258.50      3.56 o 
   3   6   3      415.57      438.78      4.80 o 
   4   6   3        2.44        0.56      1.95 o 
   5   6   3      258.45      259.15      4.62 o 
   6   6   3        4.74        3.36      3.48 o 
   7   6   3      770.11      764.08     13.39 o 
   8   6   3      400.04      410.71      8.17 o 
   9   6   3       17.92        4.73      4.95 o 
  10   6   3       26.78       16.31      7.33 o 
 -11   7   3       10.24       17.44      5.02 o 
 -10   7   3       27.04       33.16      4.34 o 
  -9   7   3       97.43      101.92      4.55 o 
  -8   7   3      137.73      136.01      4.48 o 
  -7   7   3        2.90        1.45      2.78 o 
  -6   7   3       16.00       13.42      3.24 o 
  -5   7   3       23.05       26.89      3.00 o 
  -4   7   3      813.47      836.16     10.95 o 
  -3   7   3      650.64      650.00      8.73 o 
  -2   7   3        4.11        0.23      2.32 o 
  -1   7   3      154.06      172.28      4.09 o 
   0   7   3      912.82      961.01      9.60 o 
   1   7   3      222.08      228.68      4.41 o 
   2   7   3      382.85      364.62      4.83 o 
   3   7   3        8.02       12.49      2.47 o 
   4   7   3      324.81      375.28      6.21 o 
   5   7   3      491.85      532.18      8.24 o 
   6   7   3      129.39      147.66      5.85 o 
   7   7   3       43.00       45.44      4.34 o 
   8   7   3        0.87        3.93      4.41 o 
   9   7   3      653.42      707.01     24.25 o 
  -9   8   3       20.79       26.58      6.23 o 
  -8   8   3        6.29        2.82      4.41 o 
  -7   8   3       77.83       95.00      4.87 o 
  -6   8   3      267.56      270.81      6.83 o 
  -5   8   3      730.38      716.84      9.86 o 
  -4   8   3        4.37        5.40      3.25 o 
  -3   8   3      229.68      232.88      5.56 o 
  -2   8   3      295.49      288.05      5.61 o 
  -1   8   3      419.26      382.02      6.27 o 
   0   8   3      793.13      742.35      8.94 o 
   1   8   3        1.21        4.54      3.50 o 
   2   8   3      483.77      535.02      8.66 o 
   3   8   3      402.58      403.45      6.45 o 
   4   8   3      243.39      254.72      6.00 o 
   5   8   3      125.00       95.25      4.59 o 
   6   8   3       22.16       11.76      4.45 o 
   7   8   3      250.21      266.33      7.93 o 
   8   8   3      368.42      376.98     11.61 o 
  -7   9   3       80.13       79.84      6.20 o 
  -6   9   3        1.50        1.52      4.31 o 
  -5   9   3        2.80       -0.23      4.04 o 
  -4   9   3       56.15       53.71      4.36 o 
  -3   9   3      793.54      752.55     12.78 o 
  -2   9   3      149.28      129.61      5.40 o 
  -1   9   3      102.07      115.31      5.11 o 
   0   9   3      135.11      138.88      5.96 o 
   1   9   3      210.57      195.19      7.35 o 
   2   9   3      153.26      136.69      6.72 o 
   3   9   3       73.14       66.30      6.69 o 
   4   9   3        0.09       -3.05      4.01 o 
   5   9   3      110.71      102.33      5.11 o 
   6   9   3      213.07      218.47      7.40 o 
  -5  10   3        6.47        8.93      6.20 o 
  -4  10   3       28.92       19.92      6.99 o 
  -3  10   3       36.62       28.62      6.12 o 
  -2  10   3        0.29       -5.67      5.67 o 
  -1  10   3       35.31       21.37      4.76 o 
   0  10   3        0.68       -2.30      5.46 o 
   1  10   3        1.78        2.72      5.38 o 
   2  10   3        5.89        2.84      5.87 o 
   3  10   3       40.36       60.58      6.76 o 
 -14   0   4       18.61       34.17      9.85 o 
 -13   0   4      359.68      407.27     10.39 o 
 -12   0   4     1371.47     1338.41     18.51 o 
 -11   0   4        3.52        6.90      4.23 o 
 -10   0   4      103.43      114.74      5.21 o 
  -9   0   4      304.03      282.13      7.81 o 
  -8   0   4     3887.23     3833.96     40.89 o 
  -7   0   4      819.98      768.82     10.53 o 
  -6   0   4        3.49        5.82      3.21 o 
  -5   0   4       60.30      112.46      3.88 o 
  -4   0   4     6573.60     6570.54     65.88 o 
  -3   0   4     3078.92     2882.76     33.61 o 
  -2   0   4    10103.05    10064.05    163.30 o 
  -1   0   4     2464.18     2537.67     34.50 o 
   0   0   4    15116.12    15785.87    166.68 o 
   1   0   4     7546.97     7539.09     66.33 o 
   2   0   4     5039.09     5238.82     50.34 o 
   3   0   4     1506.12     1531.74     16.93 o 
   4   0   4      278.26      249.67      5.90 o 
   5   0   4     4188.41     4066.22     48.38 o 
   6   0   4     1890.02     1702.85     20.21 o 
   7   0   4      802.78      798.11     15.04 o 
   8   0   4        1.95        1.45      3.85 o 
   9   0   4       13.06       10.98      4.54 o 
  10   0   4      682.23      727.22     14.12 o 
  11   0   4      183.18      191.56     10.05 o 
  12   0   4      129.32      149.80     21.04 o 
 -14   1   4       92.11       94.75      6.15 o 
 -13   1   4        2.28        3.55      4.60 o 
 -12   1   4       97.33      116.84      4.42 o 
 -11   1   4      200.03      193.64      4.62 o 
 -10   1   4      892.44      904.28     12.81 o 
  -9   1   4      383.26      374.47      5.49 o 
  -8   1   4       81.14       93.42      2.93 o 
  -7   1   4      103.69       97.47      2.57 o 
  -6   1   4    12291.37    12883.95     86.01 o 
  -5   1   4     1247.00     1179.95      8.96 o 
  -4   1   4      143.88      107.99      2.14 o 
  -3   1   4       74.53       67.41      3.06 o 
  -2   1   4     5616.53     5719.05     65.12 o 
  -1   1   4     7141.03     7253.03     66.25 o 
   0   1   4     1215.30     1269.20     13.96 o 
   1   1   4     1039.00     1085.07      8.05 o 
   2   1   4     1292.00     1302.41      9.16 o 
   3   1   4     1888.54     1771.02     12.78 o 
   4   1   4     4246.26     4317.43     29.58 o 
   5   1   4     5108.47     5285.89     35.95 o 
   6   1   4       94.63       87.06      2.35 o 
   7   1   4     1913.68     1859.37     16.56 o 
   8   1   4     1256.29     1184.48     16.28 o 
   9   1   4      373.03      372.97      7.32 o 
  10   1   4       90.98       97.23      6.31 o 
  11   1   4       44.30       36.36      5.00 o 
  12   1   4       69.05       74.21      6.32 o 
 -14   2   4        0.83        1.10      5.61 o 
 -13   2   4       31.92       38.57      4.39 o 
 -12   2   4      153.65      162.35      4.89 o 
 -11   2   4       51.26       40.25      3.47 o 
 -10   2   4        9.94        6.94      2.87 o 
  -9   2   4      272.11      290.59      5.02 o 
  -8   2   4      246.32      257.40      4.43 o 
  -7   2   4      177.11      173.99      3.65 o 
  -6   2   4       65.17       84.73      2.06 o 
  -5   2   4      220.43      237.75      4.38 o 
  -4   2   4      823.07      896.68      8.86 o 
  -3   2   4     2292.68     2491.92     21.30 o 
  -2   2   4      207.29      222.70      3.19 o 
  -1   2   4     1725.42     1844.54     15.11 o 
   0   2   4      225.70      219.55      3.18 o 
   1   2   4      594.45      579.75      7.62 o 
   2   2   4     1652.27     1739.91     12.48 o 
   3   2   4     3112.80     3338.32     20.17 o 
   4   2   4      221.91      259.54      4.30 o 
   5   2   4      806.80      812.34      7.07 o 
   6   2   4       43.66       28.70      1.96 o 
   7   2   4      455.58      418.84      5.43 o 
   8   2   4      125.48      141.99      4.59 o 
   9   2   4       30.67       27.95      4.09 o 
  10   2   4        1.48        0.95      4.23 o 
  11   2   4       73.02       61.29      5.56 o 
  12   2   4       91.07       86.98      7.13 o 
 -13   3   4       42.76       45.71      4.71 o 
 -12   3   4       31.44       32.81      4.14 o 
 -11   3   4        0.23       -2.80      3.35 o 
 -10   3   4      122.50      106.61      4.38 o 
  -9   3   4      114.65      102.58      3.41 o 
  -8   3   4        9.05        6.65      2.24 o 
  -7   3   4       12.43       10.09      1.80 o 
  -6   3   4     1252.80     1160.57     10.12 o 
  -5   3   4      207.26      259.95      3.64 o 
  -4   3   4       37.13       30.99      1.43 o 
  -3   3   4       19.58       14.71      1.44 o 
  -2   3   4       16.72       27.18      1.39 o 
  -1   3   4      655.78      558.21      5.07 o 
   0   3   4      752.15      768.53      6.40 o 
   1   3   4       26.92       31.42      1.38 o 
   2   3   4      364.57      388.36      4.40 o 
   3   3   4      562.71      575.51      5.31 o 
   4   3   4      581.76      641.95      5.16 o 
   5   3   4        0.02        1.46      1.60 o 
   6   3   4      432.04      413.03      5.42 o 
   7   3   4       57.67       71.75      3.62 o 
   8   3   4      156.19      171.55      4.72 o 
   9   3   4        6.41        3.86      3.72 o 
  10   3   4        0.28       -4.51      4.51 o 
  11   3   4        1.46       -4.15      5.14 o 
  12   3   4       63.20       67.42     10.47 o 
 -13   4   4       21.32       24.35      4.97 o 
 -12   4   4      189.32      191.06      5.64 o 
 -11   4   4      103.33      107.89      5.25 o 
 -10   4   4        5.85        3.53      3.14 o 
  -9   4   4       23.12       20.67      3.56 o 
  -8   4   4      611.42      574.98      6.98 o 
  -7   4   4     1765.62     1694.66     13.91 o 
  -6   4   4        6.07        1.63      1.97 o 
  -5   4   4      393.92      391.16      4.75 o 
  -4   4   4      713.30      585.16      5.53 o 
  -3   4   4     1461.24     1350.95     10.83 o 
  -2   4   4     2347.07     2361.75     17.60 o 
  -1   4   4       31.54       27.47      1.68 o 
   0   4   4     2822.34     2985.64     22.38 o 
   1   4   4     1081.54     1017.63      7.91 o 
   2   4   4     1125.42     1072.93      7.64 o 
   3   4   4       18.18       14.76      1.64 o 
   4   4   4        5.03        3.73      1.56 o 
   5   4   4      741.95      790.21      7.02 o 
   6   4   4      949.47      981.13     10.90 o 
   7   4   4      267.26      272.94      7.99 o 
   8   4   4        8.97        5.54      2.30 o 
   9   4   4       10.80        9.98      4.31 o 
  10   4   4      452.47      480.83      9.61 o 
  11   4   4      140.49      174.31      7.08 o 
 -12   5   4       48.80       52.66      4.69 o 
 -11   5   4      525.64      537.63      8.21 o 
 -10   5   4      260.72      248.25      5.42 o 
  -9   5   4      411.39      413.74      7.05 o 
  -8   5   4      454.71      470.13      6.00 o 
  -7   5   4      581.75      578.24      6.91 o 
  -6   5   4      709.47      695.59      7.18 o 
  -5   5   4     1456.66     1379.68     11.43 o 
  -4   5   4       30.36       19.16      1.94 o 
  -3   5   4      348.63      380.68      4.39 o 
  -2   5   4      755.08      730.60      7.05 o 
  -1   5   4     3840.41     3766.20     26.63 o 
   0   5   4     1516.54     1446.40     10.99 o 
   1   5   4       27.07       22.19      1.52 o 
   2   5   4      976.42     1026.27      7.90 o 
   3   5   4     3134.53     3209.11     21.32 o 
   4   5   4     2851.95     2862.29     23.14 o 
   5   5   4       31.74       33.48      2.63 o 
   6   5   4      123.43      136.13      4.43 o 
   7   5   4      240.93      269.17      6.39 o 
   8   5   4      857.95      918.10     11.30 o 
   9   5   4      116.45      142.80      8.44 o 
  10   5   4       92.90       93.98      5.76 o 
  11   5   4      104.31      122.77      7.88 o 
 -11   6   4      134.10      152.59      4.95 o 
 -10   6   4        9.25        8.25      3.09 o 
  -9   6   4      252.04      253.63      5.86 o 
  -8   6   4      491.51      497.12      7.33 o 
  -7   6   4     1404.39     1414.02     12.93 o 
  -6   6   4       13.77       14.52      2.57 o 
  -5   6   4      142.95      159.04      3.58 o 
  -4   6   4      408.70      400.96      5.30 o 
  -3   6   4     2529.77     2505.70     19.80 o 
  -2   6   4      180.35      147.72      3.32 o 
  -1   6   4       53.74       37.47      2.21 o 
   0   6   4       53.52       66.54      2.52 o 
   1   6   4     1322.91     1336.28     11.92 o 
   2   6   4     1528.26     1465.35     12.43 o 
   3   6   4      772.83      705.12     12.28 o 
   4   6   4      149.39      113.62      4.04 o 
   5   6   4     1147.86     1137.75     11.87 o 
   6   6   4     1030.13     1055.41     12.78 o 
   7   6   4       86.24       84.89      5.35 o 
   8   6   4      342.39      271.46      6.87 o 
   9   6   4       18.20       30.16      5.42 o 
  10   6   4      189.32      202.91     15.87 o 
 -10   7   4       99.50      116.59      5.69 o 
  -9   7   4        4.16        7.48      4.26 o 
  -8   7   4       13.29       13.63      3.65 o 
  -7   7   4       58.43       54.78      3.76 o 
  -6   7   4       29.40       28.20      3.41 o 
  -5   7   4      442.73      427.29      8.44 o 
  -4   7   4      158.85      148.14      3.63 o 
  -3   7   4        0.36       -2.87      2.87 o 
  -2   7   4        3.74        9.08      2.56 o 
  -1   7   4      413.87      377.90      5.53 o 
   0   7   4      718.48      640.89     11.82 o 
   1   7   4      279.62      252.86      5.85 o 
   2   7   4        4.76        3.59      3.21 o 
   3   7   4      503.13      497.14     10.84 o 
   4   7   4      162.50      156.78      5.04 o 
   5   7   4       41.61       36.47      3.17 o 
   6   7   4      260.44      214.50      6.50 o 
   7   7   4        0.39       -1.93      3.91 o 
   8   7   4       25.51       28.42      4.97 o 
   9   7   4      145.76      148.19      7.86 o 
  -9   8   4       22.20       22.71      5.76 o 
  -8   8   4        0.09       -2.25      4.32 o 
  -7   8   4        7.74        6.00      4.15 o 
  -6   8   4        5.19        1.99      3.95 o 
  -5   8   4      323.88      304.89      6.61 o 
  -4   8   4      139.24      143.74      4.72 o 
  -3   8   4       46.88       60.94      4.21 o 
  -2   8   4      196.42      175.90      6.31 o 
  -1   8   4      234.47      221.01      5.87 o 
   0   8   4      121.24      128.97      4.81 o 
   1   8   4       31.75       47.80      4.27 o 
   2   8   4        5.86        0.49      4.10 o 
   3   8   4       17.32       14.47      4.57 o 
   4   8   4       41.69       35.32      4.88 o 
   5   8   4       79.42       91.87      6.43 o 
   6   8   4       49.55       25.45      8.60 o 
   7   8   4       10.99        7.23      4.67 o 
  -7   9   4        0.37        6.10      5.90 o 
  -6   9   4      102.49      129.11      7.65 o 
  -5   9   4       33.27       48.00      5.02 o 
  -4   9   4       19.72       16.97      6.21 o 
  -3   9   4       23.15       13.82      4.31 o 
  -2   9   4      368.68      400.13     10.07 o 
  -1   9   4      405.28      424.24      9.28 o 
   0   9   4      129.11      119.65      5.29 o 
   1   9   4        1.27        3.96      4.58 o 
   2   9   4      158.80      197.08      6.83 o 
   3   9   4      133.81      164.49      6.69 o 
   4   9   4       39.53       60.64      6.93 o 
   5   9   4        0.21       -2.34      6.94 o 
   6   9   4       58.93       54.16      9.14 o 
  -4  10   4       69.26       88.79      7.13 o 
  -3  10   4       51.20       59.78      6.67 o 
  -2  10   4        7.34       12.89      5.84 o 
  -1  10   4        5.97       -2.86      5.67 o 
   0  10   4       32.75       44.11      6.17 o 
   1  10   4      127.77      148.45      7.34 o 
   2  10   4      182.51      167.49     10.69 o 
 -14   1   5        6.90       -2.46      4.73 o 
 -13   1   5        8.75        7.27      3.88 o 
 -12   1   5      162.23      153.30      4.67 o 
 -11   1   5       71.49       81.35      3.80 o 
 -10   1   5        2.31        3.31      2.70 o 
  -9   1   5       40.62       32.17      3.05 o 
  -8   1   5      533.40      511.90      7.48 o 
  -7   1   5      686.16      671.10      8.84 o 
  -6   1   5      579.37      606.73      5.87 o 
  -5   1   5      159.58      194.73      3.20 o 
  -4   1   5     4753.24     4772.82     41.75 o 
  -3   1   5     1107.33     1059.75      9.68 o 
  -2   1   5      869.11      846.34      8.80 o 
  -1   1   5      225.98      273.30      3.83 o 
   0   1   5       35.77       58.62      3.96 o 
   1   1   5     2258.57     2273.08     19.79 o 
   2   1   5     1923.62     1965.62     14.08 o 
   3   1   5      168.15      157.39      2.64 o 
   4   1   5       19.67       18.96      1.85 o 
   5   1   5       74.98       64.23      3.18 o 
   6   1   5      631.61      611.98      6.76 o 
   7   1   5     1464.71     1458.24     13.03 o 
   8   1   5        9.40       12.38      2.98 o 
   9   1   5       53.82       48.21      3.94 o 
  10   1   5      293.61      290.20      9.11 o 
  11   1   5       56.13       60.31      5.95 o 
  12   1   5        3.43        4.95      6.43 o 
 -14   2   5       66.67       78.29      5.91 o 
 -13   2   5      173.37      184.93      5.34 o 
 -12   2   5        2.88       -2.01      3.71 o 
 -11   2   5      158.94      158.70      4.52 o 
 -10   2   5     1242.74     1153.00     11.04 o 
  -9   2   5      533.76      542.51      6.53 o 
  -8   2   5      210.39      199.38      4.43 o 
  -7   2   5      354.02      304.39      4.73 o 
  -6   2   5     2507.10     2352.35     20.63 o 
  -5   2   5     3269.30     3115.71     27.96 o 
  -4   2   5     1164.89     1064.18     11.00 o 
  -3   2   5       88.34       97.90      2.53 o 
  -2   2   5      400.65      317.60      4.01 o 
  -1   2   5     3405.62     3456.78     29.69 o 
   0   2   5     7933.94     8177.59     87.20 o 
   1   2   5     1994.32     1943.22     16.35 o 
   2   2   5      978.02      995.56      7.85 o 
   3   2   5     2845.40     2826.08     19.50 o 
   4   2   5     2733.35     2659.22     22.88 o 
   5   2   5      860.88      855.87      7.80 o 
   6   2   5      161.49      173.23      3.81 o 
   7   2   5      577.63      580.23      7.39 o 
   8   2   5      853.49      849.87     11.17 o 
   9   2   5      471.03      497.95      8.55 o 
  10   2   5       20.39       25.44      5.00 o 
  11   2   5       69.31       72.62      6.02 o 
  12   2   5      217.55      203.14     12.68 o 
 -13   3   5      124.69      138.16      5.56 o 
 -12   3   5       85.96       81.70      5.54 o 
 -11   3   5      299.33      307.18      6.20 o 
 -10   3   5       70.79       72.35      3.77 o 
  -9   3   5      956.52      912.42      9.17 o 
  -8   3   5     1424.61     1427.41     13.52 o 
  -7   3   5     1522.16     1500.48     13.67 o 
  -6   3   5      547.62      555.40      6.43 o 
  -5   3   5       16.85       13.04      1.60 o 
  -4   3   5     5627.13     5929.78     45.74 o 
  -3   3   5     6507.77     6658.69     50.99 o 
  -2   3   5     1219.45     1130.17     10.61 o 
  -1   3   5        4.84       10.80      1.65 o 
   0   3   5      406.85      425.84      4.27 o 
   1   3   5     4578.20     4679.81     33.45 o 
   2   3   5     4527.63     4461.72     30.13 o 
   3   3   5     1789.27     1762.99     12.82 o 
   4   3   5       64.25       75.41      2.53 o 
   5   3   5      890.52      867.63      8.68 o 
   6   3   5     1449.22     1397.88     16.58 o 
   7   3   5     1875.93     1816.37     18.14 o 
   8   3   5      321.09      318.98      6.78 o 
   9   3   5      167.22      165.59      5.96 o 
  10   3   5      662.47      637.59     11.07 o 
  11   3   5      122.84      125.82      9.13 o 
 -13   4   5        1.33        4.63      4.80 o 
 -12   4   5        1.03        1.65      3.84 o 
 -11   4   5       16.63       22.72      3.52 o 
 -10   4   5      118.73      133.13      4.05 o 
  -9   4   5      396.53      386.91      7.45 o 
  -8   4   5      293.80      308.46      8.06 o 
  -7   4   5      116.94      121.78      3.72 o 
  -6   4   5      589.83      611.84      6.85 o 
  -5   4   5     1123.40     1099.21      9.66 o 
  -4   4   5      110.12      102.13      2.78 o 
  -3   4   5      764.48      805.69      7.55 o 
  -2   4   5       42.14       41.65      1.94 o 
  -1   4   5     2767.42     2873.12     23.15 o 
   0   4   5      624.04      626.78      7.80 o 
   1   4   5      928.49      895.35      8.94 o 
   2   4   5       28.02       20.41      1.98 o 
   3   4   5       39.83       32.57      2.70 o 
   4   4   5      713.87      703.30      7.54 o 
   5   4   5     1977.18     1905.56     17.78 o 
   6   4   5      251.71      233.40      5.69 o 
   7   4   5       84.17       83.78      4.25 o 
   8   4   5       60.30       62.69      6.33 o 
   9   4   5      121.35      118.35      6.17 o 
  10   4   5      389.42      356.72      9.62 o 
  11   4   5       16.52       -2.74      6.56 o 
 -12   5   5        7.58        7.74      4.97 o 
 -11   5   5       60.80       67.23      5.02 o 
 -10   5   5       25.62       16.51      4.03 o 
  -9   5   5       60.27       73.98      4.32 o 
  -8   5   5       63.90       71.78      3.83 o 
  -7   5   5       12.51       15.61      2.78 o 
  -6   5   5        3.22       -1.71      2.22 o 
  -5   5   5       10.11        7.07      2.10 o 
  -4   5   5      179.82      166.88      3.24 o 
  -3   5   5      515.23      576.90      6.67 o 
  -2   5   5       24.49       21.87      2.33 o 
  -1   5   5      110.21       89.51      2.63 o 
   0   5   5      143.64      144.15      3.66 o 
   1   5   5       52.97       50.22      2.26 o 
   2   5   5      465.25      474.40      5.57 o 
   3   5   5      296.47      259.65      4.43 o 
   4   5   5        8.68        5.39      2.42 o 
   5   5   5       66.06       69.10      4.43 o 
   6   5   5        0.38       -0.13      2.84 o 
   7   5   5        9.93        5.72      3.46 o 
   8   5   5      360.56      306.28      6.68 o 
   9   5   5       75.69       70.84      5.79 o 
  10   5   5        0.13       -1.89      5.94 o 
 -11   6   5       42.73       46.19      5.64 o 
 -10   6   5      201.78      203.03      7.12 o 
  -9   6   5       17.87       16.15      4.07 o 
  -8   6   5       21.45       17.66      3.86 o 
  -7   6   5       25.42       26.64      3.05 o 
  -6   6   5       17.91       26.72      2.80 o 
  -5   6   5      524.92      488.67      5.95 o 
  -4   6   5       80.17       78.01      2.82 o 
  -3   6   5       11.04       14.38      2.28 o 
  -2   6   5      340.83      344.07      5.62 o 
  -1   6   5      208.20      203.20      4.61 o 
   0   6   5      127.86      143.85      3.70 o 
   1   6   5      381.94      396.07      6.27 o 
   2   6   5       86.13       95.38      3.85 o 
   3   6   5      646.51      714.15     11.03 o 
   4   6   5       22.04       45.93      3.54 o 
   5   6   5       13.79        5.86      4.08 o 
   6   6   5        3.61       -4.37      4.37 o 
   7   6   5      132.76      160.07      5.50 o 
   8   6   5       71.86       91.77      4.64 o 
   9   6   5       34.82       44.04      6.65 o 
 -10   7   5       24.63       18.73      5.12 o 
  -9   7   5       76.44       83.42      5.88 o 
  -8   7   5      126.05      133.73      4.49 o 
  -7   7   5      936.41      909.56     12.75 o 
  -6   7   5      104.93      111.11      3.98 o 
  -5   7   5      112.82      116.64      3.74 o 
  -4   7   5      128.92      151.13      6.00 o 
  -3   7   5     1461.32     1423.03     14.79 o 
  -2   7   5      125.55      110.63      3.91 o 
  -1   7   5        0.75        0.96      2.74 o 
   0   7   5      254.52      304.66      6.01 o 
   1   7   5     2071.08     2117.70     23.88 o 
   2   7   5      150.15      156.45      5.55 o 
   3   7   5      136.18      128.78      4.80 o 
   4   7   5        4.18       14.73      4.32 o 
   5   7   5      705.56      761.69     13.32 o 
   6   7   5     1070.85     1084.68     22.06 o 
   7   7   5       47.32       51.94      7.96 o 
   8   7   5       48.03       42.33      7.24 o 
  -9   8   5      218.88      214.51      7.96 o 
  -8   8   5        5.43        2.77      5.42 o 
  -7   8   5        6.37        9.28      4.14 o 
  -6   8   5       18.79       21.59      4.05 o 
  -5   8   5     1236.31     1233.54     14.08 o 
  -4   8   5      267.59      243.57      6.03 o 
  -3   8   5       44.83       63.70      4.03 o 
  -2   8   5      397.39      424.09      8.10 o 
  -1   8   5      584.34      589.48      8.56 o 
   0   8   5        9.17        2.91      3.34 o 
   1   8   5      178.71      142.93      5.08 o 
   2   8   5       30.50       10.76      3.97 o 
   3   8   5      240.89      306.25      7.97 o 
   4   8   5      400.66      395.43     10.21 o 
   5   8   5      173.44      130.70     10.56 o 
   6   8   5      133.26       79.81      9.30 o 
   7   8   5       50.15       65.14      9.38 o 
  -7   9   5       48.11       38.53      6.40 o 
  -6   9   5       45.02       43.77      6.30 o 
  -5   9   5        2.61        0.61      5.32 o 
  -4   9   5       51.29       47.61      4.92 o 
  -3   9   5       12.07        5.59      5.38 o 
  -2   9   5      141.44      115.57      6.47 o 
  -1   9   5      263.78      230.85      8.17 o 
   0   9   5       18.18       15.49      4.43 o 
   1   9   5       67.87       79.41      6.55 o 
   2   9   5       86.61       60.70      6.74 o 
   3   9   5      227.50      197.22      7.86 o 
   4   9   5      131.78      117.71      8.15 o 
   5   9   5       48.36       55.98      8.94 o 
  -3  10   5       25.17       19.63      6.09 o 
  -2  10   5       79.18       69.34      6.72 o 
  -1  10   5       34.28       55.90     10.74 o 
   0  10   5       58.19       49.91      6.53 o 
   1  10   5       12.96        5.01      6.08 o 
 -14   0   6        6.18        6.85      6.51 o 
 -13   0   6      101.23      124.09      7.87 o 
 -12   0   6      180.17      178.50      6.97 o 
 -11   0   6     1239.36     1251.95     22.35 o 
 -10   0   6        3.75        9.15      3.98 o 
  -9   0   6      233.49      220.57      6.42 o 
  -8   0   6      941.57      887.50     12.08 o 
  -7   0   6     1769.90     1753.19     20.02 o 
  -6   0   6     3332.75     3183.37     33.48 o 
  -5   0   6      107.68       95.92      6.12 o 
  -4   0   6     1065.42      980.69     14.97 o 
  -3   0   6     3898.20     3632.09     71.68 o 
  -2   0   6    11789.06    12339.83    163.28 o 
  -1   0   6      252.47      358.46      5.55 o 
   0   0   6      624.37      754.35     10.31 o 
   1   0   6      762.67      653.25     12.12 o 
   2   0   6    11089.91    11951.52    143.08 o 
   3   0   6     2088.14     2111.20     20.52 o 
   4   0   6      436.11      435.86      7.64 o 
   5   0   6      910.87      923.55     12.22 o 
   6   0   6     2529.76     2495.19     28.39 o 
   7   0   6      397.81      407.92     10.02 o 
   8   0   6      619.94      626.78     14.05 o 
   9   0   6       12.56        6.76      6.40 o 
  10   0   6      145.41      135.50      9.84 o 
  11   0   6      244.30      269.79     15.69 o 
 -14   1   6      228.29      220.87      6.35 o 
 -13   1   6       41.24       39.12      4.16 o 
 -12   1   6      112.28       84.26      4.08 o 
 -11   1   6      221.68      250.77      5.17 o 
 -10   1   6      139.18      157.91      5.14 o 
  -9   1   6      479.00      510.12      6.27 o 
  -8   1   6      718.56      720.77      7.31 o 
  -7   1   6       43.92       37.01      2.41 o 
  -6   1   6      894.44      844.09      8.27 o 
  -5   1   6     3601.36     3588.51     27.58 o 
  -4   1   6     3732.72     3901.68     33.62 o 
  -3   1   6      138.20      150.68      2.94 o 
  -2   1   6     2081.47     2125.92     23.41 o 
  -1   1   6     4854.11     4952.00     47.58 o 
   0   1   6     5072.77     5228.96     71.05 o 
   1   1   6      236.88      306.55      3.17 o 
   2   1   6      474.87      514.27      5.03 o 
   3   1   6      460.43      442.20      5.90 o 
   4   1   6     2981.94     2936.22     22.41 o 
   5   1   6      939.04      906.48      8.49 o 
   6   1   6      585.70      551.26      7.64 o 
   7   1   6       12.23       11.05      3.06 o 
   8   1   6      393.50      380.64      7.19 o 
   9   1   6      744.07      754.97     10.57 o 
  10   1   6      267.01      273.04      8.65 o 
  11   1   6       10.59       11.64      6.00 o 
 -13   2   6       22.67       19.79      4.41 o 
 -12   2   6      104.68      109.27      4.57 o 
 -11   2   6       19.64       21.12      3.17 o 
 -10   2   6       11.81        9.78      2.64 o 
  -9   2   6       15.18       10.99      2.90 o 
  -8   2   6       22.21       23.00      2.60 o 
  -7   2   6      184.02      198.86      4.56 o 
  -6   2   6       80.49       87.45      2.67 o 
  -5   2   6       25.44       20.79      2.45 o 
  -4   2   6       20.14       30.83      3.07 o 
  -3   2   6     1103.09     1184.72     12.90 o 
  -2   2   6       32.05       21.38      1.57 o 
  -1   2   6      247.43      214.46      6.74 o 
   0   2   6      262.54      327.21      4.75 o 
   1   2   6      668.07      675.60     12.13 o 
   2   2   6      296.60      264.67      5.16 o 
   3   2   6      227.05      217.69      4.11 o 
   4   2   6      175.21      167.80      4.00 o 
   5   2   6        7.40        7.88      2.22 o 
   6   2   6      136.93      126.40      4.07 o 
   7   2   6       48.45       47.24      3.63 o 
   8   2   6       64.83       53.21      4.14 o 
   9   2   6       37.89       41.20      4.56 o 
  10   2   6        3.66        1.64      4.98 o 
  11   2   6        5.74        2.85      5.44 o 
 -13   3   6        3.30       -3.86      3.86 o 
 -12   3   6       64.53       72.53      4.03 o 
 -11   3   6       16.03       15.99      4.14 o 
 -10   3   6      516.91      465.47     13.34 o 
  -9   3   6       35.21       42.19      3.59 o 
  -8   3   6      105.30      101.74      3.59 o 
  -7   3   6        8.20        5.72      2.30 o 
  -6   3   6      134.56      112.80      3.01 o 
  -5   3   6      275.52      337.68      5.30 o 
  -4   3   6      182.56      175.45      3.71 o 
  -3   3   6      275.91      304.40      7.40 o 
  -2   3   6     1480.46     1561.84     14.15 o 
  -1   3   6       35.97       52.52      2.60 o 
   0   3   6      742.63      721.25      7.95 o 
   1   3   6       28.84       29.70      2.03 o 
   2   3   6      103.87       97.46      2.61 o 
   3   3   6     1075.83     1102.01     10.24 o 
   4   3   6      159.22      179.60      4.34 o 
   5   3   6      138.75      121.19      5.00 o 
   6   3   6       47.95       45.18      3.87 o 
   7   3   6      103.77      111.05      4.21 o 
   8   3   6       14.96       11.88      3.88 o 
   9   3   6      187.40      204.67      6.52 o 
  10   3   6        0.10       -1.55      4.96 o 
  11   3   6       74.48       72.93      6.62 o 
 -13   4   6        6.12        7.65      6.23 o 
 -12   4   6      193.55      204.47      6.95 o 
 -11   4   6       11.33       13.30      4.40 o 
 -10   4   6        5.49        1.76      3.72 o 
  -9   4   6      184.63      187.81      7.01 o 
  -8   4   6     1045.53      959.62     11.00 o 
  -7   4   6      350.55      336.94      5.72 o 
  -6   4   6      236.82      214.08      4.18 o 
  -5   4   6        7.30        9.81      2.49 o 
  -4   4   6      650.71      622.27      7.47 o 
  -3   4   6      876.51      822.83      8.70 o 
  -2   4   6      941.73      915.84      9.32 o 
  -1   4   6       90.64       68.85      2.64 o 
   0   4   6      203.11      209.12      4.08 o 
   1   4   6     1403.52     1513.83     14.61 o 
   2   4   6      287.54      294.42      5.35 o 
   3   4   6      406.32      401.98      5.83 o 
   4   4   6      115.25      102.80      3.97 o 
   5   4   6      685.44      724.43     10.12 o 
   6   4   6      439.53      491.44      8.63 o 
   7   4   6      127.30      155.86      5.01 o 
   8   4   6      227.19      220.71      6.20 o 
   9   4   6      104.15      115.00      6.11 o 
  10   4   6      109.97      129.34      6.90 o 
 -12   5   6       13.60       16.92      5.27 o 
 -11   5   6       81.74       87.34      5.18 o 
 -10   5   6      593.75      593.02     14.54 o 
  -9   5   6      442.46      445.66      8.28 o 
  -8   5   6      104.05       96.51      4.12 o 
  -7   5   6      144.22      142.53      3.96 o 
  -6   5   6      528.88      504.12      6.54 o 
  -5   5   6     1803.90     1765.21     15.51 o 
  -4   5   6      658.24      614.79      7.71 o 
  -3   5   6      527.64      491.82      7.77 o 
  -2   5   6      245.79      272.04      5.35 o 
  -1   5   6     4260.42     4514.69     39.88 o 
   0   5   6     2012.96     1986.82     19.52 o 
   1   5   6      744.03      653.41      6.70 o 
   2   5   6       33.66       31.09      2.58 o 
   3   5   6     2081.92     2223.53     19.80 o 
   4   5   6     1306.58     1323.58     15.24 o 
   5   5   6     1050.84     1032.52     14.21 o 
   6   5   6      117.84       93.91      6.24 o 
   7   5   6      133.99      181.10      8.58 o 
   8   5   6      256.75      277.65      6.92 o 
   9   5   6      536.66      555.59     10.67 o 
 -11   6   6        3.33       -0.10      5.14 o 
 -10   6   6        2.95        0.55      4.36 o 
  -9   6   6        2.48       -2.38      3.86 o 
  -8   6   6       28.51       39.93      3.65 o 
  -7   6   6      488.63      475.77      8.00 o 
  -6   6   6      456.24      427.28     10.42 o 
  -5   6   6        8.00        4.11      2.73 o 
  -4   6   6       56.13       68.10      3.93 o 
  -3   6   6      969.25      968.79     10.75 o 
  -2   6   6      878.82      830.52     10.97 o 
  -1   6   6      932.73      840.18      9.34 o 
   0   6   6      292.02      332.11      5.17 o 
   1   6   6     1197.76     1240.49     12.87 o 
   2   6   6       27.96       30.51      3.18 o 
   3   6   6      638.74      582.79      8.94 o 
   4   6   6       61.75       48.52      4.45 o 
   5   6   6       20.06       -0.20      5.03 o 
   6   6   6       83.06      103.70      6.72 o 
   7   6   6      788.17      749.63     17.71 o 
   8   6   6      165.57      137.95      8.31 o 
   9   6   6        0.59        7.94      8.08 o 
 -10   7   6       52.98       51.43      5.86 o 
  -9   7   6       16.35       14.97      5.05 o 
  -8   7   6        5.35        1.82      4.20 o 
  -7   7   6        3.14        2.70      3.62 o 
  -6   7   6       58.87       59.79      4.06 o 
  -5   7   6       17.67       14.62      3.35 o 
  -4   7   6       97.65       89.89      3.92 o 
  -3   7   6      361.34      328.15      6.80 o 
  -2   7   6       24.11       33.07      3.20 o 
  -1   7   6       70.44       67.54      3.57 o 
   0   7   6        5.95        3.09      3.08 o 
   1   7   6     1051.31      969.92     12.12 o 
   2   7   6       20.96       20.45      3.74 o 
   3   7   6        4.12        2.75      4.06 o 
   4   7   6       47.36       46.88      8.21 o 
   5   7   6      413.12      358.63      9.68 o 
   6   7   6       21.83       23.89      7.03 o 
   7   7   6       63.95       65.95     10.15 o 
  -8   8   6        9.17        9.64      6.73 o 
  -7   8   6        1.56        2.72      5.28 o 
  -6   8   6       29.68       36.40      4.23 o 
  -5   8   6      264.27      248.29      6.10 o 
  -4   8   6      108.19      107.04      4.57 o 
  -3   8   6        9.47        2.14      3.39 o 
  -2   8   6        0.70       -3.46      3.46 o 
  -1   8   6      192.42      177.23      5.09 o 
   0   8   6        1.72        4.58      3.43 o 
   1   8   6       31.68       40.06      4.21 o 
   2   8   6       19.19       12.25      4.25 o 
   3   8   6        3.60       -0.54      4.60 o 
   4   8   6      121.29      115.95      6.78 o 
   5   8   6      206.97      230.30      9.62 o 
   6   8   6        3.04        5.75      6.96 o 
  -6   9   6      101.33      123.61      7.50 o 
  -5   9   6      262.39      274.34     12.09 o 
  -4   9   6       36.55       40.41      5.30 o 
  -3   9   6       20.44       14.56      4.78 o 
  -2   9   6        4.07        2.93      4.00 o 
  -1   9   6      339.18      379.01      7.82 o 
   0   9   6      118.21      106.15      5.42 o 
   1   9   6        0.61       -3.97      5.19 o 
   2   9   6       20.27       37.31      6.07 o 
   3   9   6      252.50      285.87     10.91 o 
   4   9   6       37.84       60.12      9.17 o 
 -13   1   7       88.53       80.81      4.34 o 
 -12   1   7      104.24      107.73      4.15 o 
 -11   1   7       90.35       93.14      3.62 o 
 -10   1   7      211.99      236.98      4.43 o 
  -9   1   7      118.89      105.24      3.71 o 
  -8   1   7     1201.17     1149.83     11.27 o 
  -7   1   7      171.19      169.08      3.91 o 
  -6   1   7      131.31      128.28      2.97 o 
  -5   1   7       71.08       76.71      2.44 o 
  -4   1   7      704.16      691.13      9.63 o 
  -3   1   7      303.94      252.35      5.28 o 
  -2   1   7     1925.71     1962.93     21.99 o 
  -1   1   7     1372.02     1503.82     14.73 o 
   0   1   7      993.11     1138.51     12.72 o 
   1   1   7      279.11      274.61      3.57 o 
   2   1   7     3143.28     3102.04     46.43 o 
   3   1   7      152.46      149.73      3.61 o 
   4   1   7      151.72      151.29      3.72 o 
   5   1   7      301.67      313.47      4.80 o 
   6   1   7      793.63      796.03      9.13 o 
   7   1   7       10.57        9.53      4.13 o 
   8   1   7      266.85      262.61      6.82 o 
   9   1   7        9.94        4.90      5.78 o 
  10   1   7        8.86       13.67      5.29 o 
  11   1   7       84.78       95.91      7.76 o 
 -13   2   7       75.72       85.39      6.42 o 
 -12   2   7       80.88       93.16      5.27 o 
 -11   2   7        4.89        0.70      3.83 o 
 -10   2   7      285.20      299.54      6.04 o 
  -9   2   7     1421.28     1402.78     13.49 o 
  -8   2   7       18.72       15.87      2.93 o 
  -7   2   7      121.31      134.55      3.64 o 
  -6   2   7      441.20      404.75      5.78 o 
  -5   2   7     1369.29     1337.41     13.93 o 
  -4   2   7     2496.20     2299.90     23.22 o 
  -3   2   7      391.10      397.51      5.78 o 
  -2   2   7      144.40      126.49      3.33 o 
  -1   2   7      287.21      221.64      3.95 o 
   0   2   7     6057.43     6296.92     51.93 o 
   1   2   7      488.77      480.91      5.84 o 
   2   2   7      318.04      307.18      5.85 o 
   3   2   7      240.25      240.55      5.83 o 
   4   2   7     2104.71     2100.44     21.82 o 
   5   2   7      312.02      321.63      6.85 o 
   6   2   7     1067.61     1067.34     11.60 o 
   7   2   7        7.36       14.05      3.31 o 
   8   2   7      704.21      708.71      9.94 o 
   9   2   7       38.09       49.11      5.19 o 
  10   2   7      373.00      398.05     10.30 o 
 -13   3   7        0.91        5.90      7.31 o 
 -12   3   7      248.10      248.73      6.79 o 
 -11   3   7      887.06      916.49     14.31 o 
 -10   3   7       23.20       47.24      4.14 o 
  -9   3   7       22.01        8.62      2.78 o 
  -8   3   7      715.71      708.35      8.89 o 
  -7   3   7     1736.76     1726.11     17.30 o 
  -6   3   7      727.40      737.51      8.88 o 
  -5   3   7       48.84       49.39      2.83 o 
  -4   3   7       20.75       32.96      2.48 o 
  -3   3   7     2535.89     2514.36     23.66 o 
  -2   3   7     4357.82     4520.13     40.50 o 
  -1   3   7     1469.00     1455.64     14.49 o 
   0   3   7      158.46      145.13      3.43 o 
   1   3   7     1285.66     1327.01     23.27 o 
   2   3   7     4629.94     4690.37     40.25 o 
   3   3   7      668.36      596.74      7.65 o 
   4   3   7      882.79      830.32     10.43 o 
   5   3   7       52.91       64.19      3.99 o 
   6   3   7      934.74      951.48     13.28 o 
   7   3   7      439.82      463.23      7.14 o 
   8   3   7      566.41      569.42     11.76 o 
   9   3   7      105.69       85.55      5.28 o 
  10   3   7       19.79       31.86      5.92 o 
 -12   4   7       96.98       98.05      6.19 o 
 -11   4   7       60.26       58.06      4.88 o 
 -10   4   7      650.11      659.64      9.63 o 
  -9   4   7      125.34      141.91      5.21 o 
  -8   4   7        3.12        5.69      3.73 o 
  -7   4   7        0.93        2.29      2.68 o 
  -6   4   7       55.96       61.15      3.27 o 
  -5   4   7      574.80      577.26      8.22 o 
  -4   4   7      361.97      361.27      5.96 o 
  -3   4   7       93.29       75.14      3.14 o 
  -2   4   7      274.41      265.00      5.08 o 
  -1   4   7      297.33      287.55      7.54 o 
   0   4   7     1064.04     1052.28     11.74 o 
   1   4   7     2647.89     2564.26     27.48 o 
   2   4   7       15.57       12.76      2.29 o 
   3   4   7     1029.67     1056.36     12.27 o 
   4   4   7       12.30       13.76      3.30 o 
   5   4   7      369.25      325.84      7.00 o 
   6   4   7      237.74      213.62      6.07 o 
   7   4   7       48.36       36.52      4.82 o 
   8   4   7       20.93       12.40      5.35 o 
   9   4   7      166.09      155.35      6.33 o 
 -12   5   7       18.85       23.73      5.95 o 
 -11   5   7       13.32        7.99      4.92 o 
 -10   5   7       29.90       26.53      4.36 o 
  -9   5   7       22.76       22.91      3.84 o 
  -8   5   7        6.47        4.09      3.61 o 
  -7   5   7        9.63       15.01      3.09 o 
  -6   5   7       11.48       14.73      2.69 o 
  -5   5   7      131.07      133.53      4.51 o 
  -4   5   7      118.21      115.16      4.42 o 
  -3   5   7       48.39       48.63      3.61 o 
  -2   5   7       24.77       24.02      3.41 o 
  -1   5   7      417.55      411.35      8.63 o 
   0   5   7      117.78      114.40      4.79 o 
   1   5   7      126.00      118.82      3.83 o 
   2   5   7      859.98      862.86     23.63 o 
   3   5   7      675.60      623.16      9.77 o 
   4   5   7      175.84      184.46      9.58 o 
   5   5   7       47.12       45.26      4.73 o 
   6   5   7      296.24      289.20      9.50 o 
   7   5   7       93.93       70.10      9.31 o 
   8   5   7       69.89       50.80      6.96 o 
   9   5   7      172.46      173.00     10.54 o 
 -11   6   7        0.21        0.53      5.73 o 
 -10   6   7       14.62       12.60      5.19 o 
  -9   6   7       21.58       25.23      5.07 o 
  -8   6   7       19.37       15.95      3.77 o 
  -7   6   7       12.71       10.89      3.32 o 
  -6   6   7      294.57      281.09      5.66 o 
  -5   6   7       47.64       48.64      3.24 o 
  -4   6   7      219.73      190.59      5.56 o 
  -3   6   7      101.16      100.47      4.89 o 
  -2   6   7      594.36      596.90     10.13 o 
  -1   6   7      109.17      112.86      5.74 o 
   0   6   7       91.57      104.25      4.80 o 
   1   6   7      198.58      205.22      7.63 o 
   2   6   7       17.24       19.99      3.86 o 
   3   6   7       85.65      109.14      5.89 o 
   4   6   7      268.48      298.84      8.97 o 
   5   6   7       35.48       48.81      7.23 o 
   6   6   7       13.67        6.16      5.67 o 
   7   6   7      209.79      230.70      9.00 o 
   8   6   7      148.44      183.37     10.51 o 
  -9   7   7        2.71       -0.14      4.96 o 
  -8   7   7       96.91      116.42      5.05 o 
  -7   7   7      119.94      128.57      4.82 o 
  -6   7   7      601.15      568.04      8.39 o 
  -5   7   7       14.09       16.78      3.80 o 
  -4   7   7      467.15      492.54      8.21 o 
  -3   7   7      676.71      701.55      9.95 o 
  -2   7   7        9.96        9.12      3.23 o 
  -1   7   7      273.88      248.39      8.40 o 
   0   7   7      173.61      133.62      4.85 o 
   1   7   7      631.75      721.44     18.03 o 
   2   7   7      820.27      848.44     14.02 o 
   3   7   7      225.37      205.77     12.79 o 
   4   7   7       75.32       56.16      6.65 o 
   5   7   7      121.46      164.31      8.58 o 
   6   7   7      179.21      179.06     11.06 o 
   7   7   7      398.56      474.10     17.07 o 
  -8   8   7       39.67       38.34      6.38 o 
  -7   8   7        0.28        0.20      5.38 o 
  -6   8   7       21.67       39.33      5.48 o 
  -5   8   7      268.81      283.46     10.48 o 
  -4   8   7      160.23      147.25      6.47 o 
  -3   8   7       17.52        9.43      4.13 o 
  -2   8   7       25.57       11.15      4.00 o 
  -1   8   7      370.23      392.53      7.98 o 
   0   8   7      226.68      227.46      6.38 o 
   1   8   7      267.16      228.34      7.11 o 
   2   8   7       84.09       61.82      6.02 o 
   3   8   7      170.22      198.55     12.28 o 
   4   8   7      174.81      191.88     14.09 o 
   5   8   7      342.16      340.49     19.61 o 
  -5   9   7       12.42       10.70      5.66 o 
  -4   9   7       17.11        9.96      5.67 o 
  -3   9   7        9.45       13.34      5.60 o 
  -2   9   7       60.79       62.95      6.00 o 
  -1   9   7       83.60       63.95      6.22 o 
   0   9   7       47.62       32.32      5.85 o 
   1   9   7        3.04        3.66      5.68 o 
   2   9   7      113.37      112.06      8.26 o 
 -13   0   8       12.87        4.14      6.05 o 
 -12   0   8       95.19      104.72      5.54 o 
 -11   0   8       38.43       51.70      4.17 o 
 -10   0   8      350.93      366.60     10.59 o 
  -9   0   8      194.34      238.29      8.12 o 
  -8   0   8      136.74      113.86      5.85 o 
  -7   0   8     4072.66     3920.38     47.82 o 
  -6   0   8       26.61       40.89      4.48 o 
  -5   0   8      398.59      461.15      9.67 o 
  -4   0   8       33.99       40.56      3.19 o 
  -3   0   8     1529.48     1552.94     29.32 o 
  -2   0   8     1647.36     1520.07     28.11 o 
  -1   0   8     1178.33     1124.57     15.20 o 
   0   0   8       28.37       34.70      3.31 o 
   1   0   8      114.36      143.46     10.70 o 
   2   0   8     2282.42     2226.19     60.45 o 
   3   0   8     1431.93     1378.83     26.81 o 
   4   0   8     1269.58     1260.74     21.72 o 
   5   0   8       13.51       26.34      9.41 o 
   6   0   8     1435.88     1487.01     20.83 o 
   7   0   8       15.84       19.23      5.61 o 
   8   0   8      412.69      413.24     11.92 o 
   9   0   8      200.63      189.37      9.13 o 
  10   0   8      205.05      221.82     12.27 o 
 -13   1   8       99.52      106.98      5.44 o 
 -12   1   8       30.30       37.08      4.45 o 
 -11   1   8       32.87       13.40      4.11 o 
 -10   1   8       32.55       28.65      3.40 o 
  -9   1   8      399.80      426.48      6.41 o 
  -8   1   8     1400.52     1438.10     13.37 o 
  -7   1   8      703.17      759.76      9.68 o 
  -6   1   8      943.66      837.08     10.49 o 
  -5   1   8     2854.82     2806.73     31.05 o 
  -4   1   8     1124.43     1131.50     14.09 o 
  -3   1   8      442.28      462.95      8.22 o 
  -2   1   8        1.75        6.53      2.48 o 
  -1   1   8      289.16      244.65      5.65 o 
   0   1   8     1862.21     1929.74     20.28 o 
   1   1   8     2989.33     3053.57     97.03 o 
   2   1   8      137.99      124.82      3.61 o 
   3   1   8       59.06       58.01      3.62 o 
   4   1   8     1144.07     1096.71     13.19 o 
   5   1   8     1055.83     1010.37     15.13 o 
   6   1   8      953.78      920.92     11.18 o 
   7   1   8       19.07       16.90      3.85 o 
   8   1   8      312.58      326.21      7.53 o 
   9   1   8       30.89       36.58      5.04 o 
  10   1   8      201.75      215.22      8.40 o 
 -13   2   8       14.07       11.17      5.37 o 
 -12   2   8        5.59        1.27      4.36 o 
 -11   2   8        7.36       11.36      4.01 o 
 -10   2   8      483.65      470.11     13.11 o 
  -9   2   8       23.19       19.23      3.71 o 
  -8   2   8      746.27      719.62      9.01 o 
  -7   2   8       69.02       81.79      3.34 o 
  -6   2   8      119.27      124.19      4.88 o 
  -5   2   8      103.85      106.83      4.09 o 
  -4   2   8      140.74      138.44      4.64 o 
  -3   2   8       30.13       31.23      2.63 o 
  -2   2   8      187.60      201.62      4.01 o 
  -1   2   8      367.60      345.13      5.38 o 
   0   2   8       27.68       27.74      2.77 o 
   1   2   8      266.97      297.19      7.80 o 
   2   2   8        3.28        7.97      2.88 o 
   3   2   8     3206.59     3100.48     38.84 o 
   4   2   8      165.00      151.38      4.44 o 
   5   2   8      368.21      360.75      7.68 o 
   6   2   8        9.87        4.03      4.20 o 
   7   2   8      127.57      106.68      5.93 o 
   8   2   8       23.32       23.05      4.23 o 
   9   2   8        3.24       -4.60      4.60 o 
  10   2   8       42.66       29.69      6.22 o 
 -12   3   8       13.69       11.42      4.94 o 
 -11   3   8      115.26      110.32      6.35 o 
 -10   3   8       18.64       24.65      4.00 o 
  -9   3   8      386.63      338.26      7.47 o 
  -8   3   8      222.62      213.45      5.47 o 
  -7   3   8      611.26      573.97      7.47 o 
  -6   3   8       80.18       65.80      3.63 o 
  -5   3   8       33.55       28.10      3.12 o 
  -4   3   8       73.69       74.69      3.54 o 
  -3   3   8        0.70       -2.22      2.22 o 
  -2   3   8       22.40       20.22      2.53 o 
  -1   3   8      218.79      210.62      4.32 o 
   0   3   8      751.08      774.26      8.49 o 
   1   3   8        2.00        3.41      2.72 o 
   2   3   8      100.52       91.40      3.94 o 
   3   3   8      128.52      115.21      3.82 o 
   4   3   8     2167.25     2251.03     23.12 o 
   5   3   8        4.45       11.79      3.64 o 
   6   3   8       13.66        3.93      3.93 o 
   7   3   8        1.49       -0.03      4.95 o 
   8   3   8      472.56      489.43     10.91 o 
   9   3   8        5.67       -1.39      8.12 o 
 -12   4   8       15.57       20.18      5.85 o 
 -11   4   8       35.70       32.68      4.69 o 
 -10   4   8       29.88       23.84      4.53 o 
  -9   4   8      165.46      152.45      5.32 o 
  -8   4   8      145.60      153.54      5.58 o 
  -7   4   8      541.68      537.23      7.85 o 
  -6   4   8      532.84      514.80      8.10 o 
  -5   4   8       22.32       21.77      3.45 o 
  -4   4   8      114.47      105.04      3.84 o 
  -3   4   8      381.33      392.20      6.42 o 
  -2   4   8     1812.83     1831.44     18.31 o 
  -1   4   8      295.86      290.03      5.34 o 
   0   4   8      494.42      541.99      7.14 o 
   1   4   8      183.65      193.53      5.68 o 
   2   4   8     1200.95     1264.19     20.57 o 
   3   4   8        8.97       15.77      3.22 o 
   4   4   8        2.80        0.64      3.48 o 
   5   4   8       41.38       29.14      4.15 o 
   6   4   8      401.22      440.87      8.78 o 
   7   4   8      168.06      188.47      6.55 o 
   8   4   8      187.80      208.71      8.08 o 
   9   4   8        0.95        2.73      8.17 o 
 -11   5   8       14.81        8.38      5.35 o 
 -10   5   8       34.62       37.35      5.46 o 
  -9   5   8      958.02      935.76     14.19 o 
  -8   5   8      152.36      151.21      5.28 o 
  -7   5   8        4.70        7.78      2.98 o 
  -6   5   8       54.10       67.11      4.47 o 
  -5   5   8      563.43      591.80      9.59 o 
  -4   5   8      915.41      902.45     12.11 o 
  -3   5   8      375.54      332.26      6.85 o 
  -2   5   8      108.09       98.02      4.26 o 
  -1   5   8     1080.26     1124.81     12.70 o 
   0   5   8      605.68      612.98      8.46 o 
   1   5   8      416.67      400.00      7.40 o 
   2   5   8      966.92      894.94     11.16 o 
   3   5   8        1.45        4.22      3.98 o 
   4   5   8     1335.13     1405.75     16.38 o 
   5   5   8      386.30      388.42     10.50 o 
   6   5   8      297.32      300.23      9.69 o 
   7   5   8       25.13        9.56      6.14 o 
   8   5   8       83.12      101.37      8.16 o 
 -10   6   8        7.72        9.04      5.23 o 
  -9   6   8       41.99       42.78      5.46 o 
  -8   6   8       34.31       32.75      4.60 o 
  -7   6   8      449.07      455.77      7.53 o 
  -6   6   8      356.41      355.14      6.66 o 
  -5   6   8      131.67      128.65      6.83 o 
  -4   6   8        0.23       -0.53      3.79 o 
  -3   6   8      895.02      899.00     12.30 o 
  -2   6   8      571.29      552.97     10.04 o 
  -1   6   8       12.65        7.22      3.70 o 
   0   6   8      579.05      507.97      8.73 o 
   1   6   8       51.35       69.94      4.32 o 
   2   6   8      482.07      523.89     13.68 o 
   3   6   8      485.39      462.06     12.55 o 
   4   6   8      521.52      468.44     11.73 o 
   5   6   8        1.72       10.67      6.37 o 
   6   6   8       51.23       62.65      6.77 o 
   7   6   8      286.85      294.84     11.34 o 
  -9   7   8       15.01       14.16      6.53 o 
  -8   7   8      138.35      123.81      6.05 o 
  -7   7   8        1.25        1.86      3.71 o 
  -6   7   8        0.13        3.01      3.69 o 
  -5   7   8        7.93       10.40      3.69 o 
  -4   7   8      305.54      284.10      8.18 o 
  -3   7   8       38.87       27.57      3.47 o 
  -2   7   8       46.59       38.20      3.99 o 
  -1   7   8        5.97        6.02      3.47 o 
   0   7   8      114.80      107.79      4.88 o 
   1   7   8       93.53       91.60      5.59 o 
   2   7   8      310.58      264.74      9.47 o 
   3   7   8       19.85       14.77      6.25 o 
   4   7   8        7.26        9.17      6.56 o 
   5   7   8      270.12      264.04     10.22 o 
  -7   8   8       38.75       48.46      6.42 o 
  -6   8   8      207.44      188.09      7.48 o 
  -5   8   8        3.32        2.05      5.09 o 
  -4   8   8        7.23        5.11      4.05 o 
  -3   8   8       40.87       49.93      4.42 o 
  -2   8   8       10.95        7.80      4.27 o 
  -1   8   8       12.31        3.09      4.08 o 
   0   8   8      137.12      130.75      7.25 o 
   1   8   8      199.62      213.46      7.32 o 
   2   8   8       64.82       72.87      8.35 o 
   3   8   8       38.31       17.82     14.09 o 
  -2   9   8       53.47       66.26      7.17 o 
  -1   9   8      288.16      314.63     13.08 o 
 -13   1   9       40.96       49.04      5.00 o 
 -12   1   9        1.68       -3.64      3.64 o 
 -11   1   9      212.21      206.12      5.10 o 
 -10   1   9      361.31      375.96      7.66 o 
  -9   1   9      280.60      239.41      5.91 o 
  -8   1   9      266.29      272.85      6.23 o 
  -7   1   9      141.04      130.40      4.63 o 
  -6   1   9     2687.14     2620.64     26.43 o 
  -5   1   9       34.15       42.26      4.05 o 
  -4   1   9       13.91       25.21      4.88 o 
  -3   1   9      408.72      391.97     13.40 o 
  -2   1   9     1511.01     1539.77     20.27 o 
  -1   1   9      220.08      234.70      5.87 o 
   0   1   9      210.02      193.61      9.36 o 
   1   1   9        1.40        4.21      5.67 o 
   2   1   9      847.04      872.36     23.48 o 
   3   1   9      557.11      540.40      9.53 o 
   4   1   9        2.67        4.88      3.08 o 
   5   1   9      807.37      745.20     10.89 o 
   6   1   9      216.64      223.87      6.70 o 
   7   1   9      422.38      435.06      9.50 o 
   8   1   9       90.49      102.14      4.90 o 
   9   1   9      101.50      112.13      5.71 o 
 -12   2   9      155.28      173.52      6.02 o 
 -11   2   9       75.47       49.55      4.51 o 
 -10   2   9      254.23      231.28      8.26 o 
  -9   2   9       66.05       76.76      4.04 o 
  -8   2   9      379.98      391.00     10.94 o 
  -7   2   9       71.98       52.88      3.59 o 
  -6   2   9      369.01      400.85     11.60 o 
  -5   2   9     1431.69     1353.52     23.33 o 
  -4   2   9     1118.60     1110.01     19.73 o 
  -3   2   9      197.80      198.30      6.99 o 
  -2   2   9      246.05      274.42      5.84 o 
  -1   2   9      454.81      477.27      9.25 o 
   0   2   9     1492.64     1526.30     29.03 o 
   1   2   9     1285.99     1215.10     19.21 o 
   2   2   9       18.02       16.08      4.12 o 
   3   2   9       18.65       22.78      3.87 o 
   4   2   9      619.49      626.02     10.46 o 
   5   2   9      169.53      176.89      5.82 o 
   6   2   9      264.02      268.27      7.81 o 
   7   2   9      162.35      148.98      6.64 o 
   8   2   9      225.48      254.46      8.30 o 
   9   2   9       62.92       76.38      7.37 o 
 -12   3   9      159.00      143.23      7.14 o 
 -11   3   9      199.69      239.63      6.87 o 
 -10   3   9       87.27       98.16      5.00 o 
  -9   3   9       19.96       33.33      4.02 o 
  -8   3   9        1.21        3.23      3.22 o 
  -7   3   9      348.20      344.16      6.44 o 
  -6   3   9      881.66      876.16     12.84 o 
  -5   3   9     1404.49     1457.49     16.65 o 
  -4   3   9       30.44       42.71      3.09 o 
  -3   3   9     1099.77     1102.51     13.66 o 
  -2   3   9     1194.12     1205.78     17.56 o 
  -1   3   9     1224.86     1154.36     12.54 o 
   0   3   9      736.65      717.46     10.56 o 
   1   3   9      633.78      633.40     10.94 o 
   2   3   9      292.98      295.72      7.66 o 
   3   3   9      329.47      317.94      6.27 o 
   4   3   9      781.82      735.45     18.03 o 
   5   3   9      421.54      359.26      8.35 o 
   6   3   9      100.18      121.53      6.02 o 
   7   3   9      240.02      264.94      7.98 o 
   8   3   9      463.51      465.06     11.26 o 
 -11   4   9        3.81        3.46      5.13 o 
 -10   4   9        6.28       -1.85      4.24 o 
  -9   4   9      173.40      191.20      5.82 o 
  -8   4   9      161.30      161.24      7.00 o 
  -7   4   9      189.96      197.06      5.18 o 
  -6   4   9        0.08        7.62      3.70 o 
  -5   4   9       14.39       18.04      3.20 o 
  -4   4   9      945.17      913.13     16.68 o 
  -3   4   9     1072.73     1016.55     12.61 o 
  -2   4   9       58.36       54.85      3.37 o 
  -1   4   9       85.92       90.41      3.54 o 
   0   4   9      558.10      542.68      8.52 o 
   1   4   9      192.54      172.53      7.05 o 
   2   4   9      390.69      351.07      9.59 o 
   3   4   9      280.59      249.95      5.99 o 
   4   4   9        1.21        5.66      3.99 o 
   5   4   9      517.13      494.64      9.18 o 
   6   4   9      441.17      361.21      9.08 o 
   7   4   9       81.69       74.56      6.39 o 
   8   4   9       42.71       43.99     10.50 o 
 -10   5   9       38.10       27.44      5.12 o 
  -9   5   9        9.18       13.36      4.24 o 
  -8   5   9        0.37        4.03      3.70 o 
  -7   5   9       61.78       62.02      3.66 o 
  -6   5   9        0.42        1.18      3.81 o 
  -5   5   9      177.63      173.42      5.60 o 
  -4   5   9       57.34       59.95      4.36 o 
  -3   5   9      247.49      230.92      6.11 o 
  -2   5   9      276.38      262.44      6.36 o 
  -1   5   9      215.41      192.19      5.05 o 
   0   5   9       42.05       44.87      4.18 o 
   1   5   9      136.53      141.49      5.51 o 
   2   5   9       19.42       29.57      3.57 o 
   3   5   9       12.36       16.82      3.77 o 
   4   5   9       43.71       34.75      4.38 o 
   5   5   9       80.40       70.53      5.66 o 
   6   5   9      304.20      314.18     15.33 o 
   7   5   9       30.87       26.59      8.15 o 
  -9   6   9       36.50       36.00      5.20 o 
  -8   6   9       89.87       78.41      4.56 o 
  -7   6   9      117.48      109.10      5.79 o 
  -6   6   9        2.66        0.03      3.08 o 
  -5   6   9      401.28      379.86      8.41 o 
  -4   6   9       42.48       48.33      4.56 o 
  -3   6   9       66.45       66.97      4.70 o 
  -2   6   9        1.92       -0.97      4.20 o 
  -1   6   9       82.30       95.81      6.06 o 
   0   6   9      408.44      459.57      9.47 o 
   1   6   9      165.81      183.76      8.15 o 
   2   6   9       45.57       42.10      5.05 o 
   3   6   9      178.93      208.74      7.13 o 
   4   6   9      335.61      397.44     11.48 o 
   5   6   9       61.41       69.79      7.05 o 
   6   6   9        0.65       -0.86      6.25 o 
  -8   7   9       28.90       38.02      6.69 o 
  -7   7   9      269.70      281.13      7.89 o 
  -6   7   9       50.14       53.50      4.12 o 
  -5   7   9        4.36        3.61      3.41 o 
  -4   7   9        2.68        3.09      5.00 o 
  -3   7   9       45.57       56.35      5.30 o 
  -2   7   9      296.95      317.42      8.65 o 
  -1   7   9      100.87      101.82      7.44 o 
   0   7   9      103.89       84.66      6.88 o 
   1   7   9       79.91      107.13      5.92 o 
   2   7   9      245.25      305.63     10.47 o 
   3   7   9      354.76      394.64     15.39 o 
   4   7   9       50.71       43.08      8.75 o 
  -5   8   9      176.33      177.52     11.88 o 
  -4   8   9       63.08       67.61      6.64 o 
  -3   8   9      198.16      162.92     14.33 o 
  -2   8   9       13.90        5.54      4.70 o 
  -1   8   9      102.08      132.24      6.30 o 
   0   8   9      170.08      190.94     14.28 o 
   1   8   9       96.19       95.81      9.50 o 
   2   8   9      148.39      119.39     17.37 o 
 -12   0  10       78.94       89.85      8.48 o 
 -11   0  10       51.19       72.66      7.88 o 
 -10   0  10      830.32      871.86     31.48 o 
  -9   0  10       63.92       98.78      7.60 o 
  -8   0  10      600.42      483.35     12.42 o 
  -7   0  10      530.92      476.95     19.66 o 
  -6   0  10     1814.22     1766.56     35.69 o 
  -5   0  10      584.56      527.41     12.83 o 
  -4   0  10      358.75      404.02     10.57 o 
  -3   0  10       54.01       37.39      3.64 o 
  -2   0  10     1390.82     1431.09     63.40 o 
  -1   0  10      593.42      619.77     24.25 o 
   0   0  10     1216.57     1184.77     37.46 o 
   1   0  10       28.46       11.74      9.50 o 
   2   0  10      575.22      565.33     23.86 o 
   3   0  10     1446.72     1395.32     27.01 o 
   4   0  10      974.98      936.52     20.93 o 
   5   0  10       19.59       27.69      9.97 o 
   6   0  10      580.74      599.28     17.76 o 
   7   0  10       28.90       35.93      9.11 o 
   8   0  10       60.55       63.33     11.26 o 
 -12   1  10      212.32      272.83      7.43 o 
 -11   1  10       24.87       40.46      5.20 o 
 -10   1  10        8.28        0.12      4.66 o 
  -9   1  10      347.74      340.29      7.98 o 
  -8   1  10      606.47      661.91     11.21 o 
  -7   1  10       51.80       33.46      4.00 o 
  -6   1  10      663.35      714.93     10.46 o 
  -5   1  10        3.90        8.35      5.26 o 
  -4   1  10     2506.25     2542.61    142.21 o 
  -3   1  10      462.25      478.34     12.36 o 
  -2   1  10      569.33      584.67     11.45 o 
  -1   1  10        2.00        9.95      5.82 o 
   0   1  10      858.88      819.91     20.23 o 
   1   1  10      497.57      458.40     14.59 o 
   2   1  10     1670.47     1567.54     33.22 o 
   3   1  10        3.23        5.15      4.15 o 
   4   1  10      458.01      471.91     10.06 o 
   5   1  10        6.44       -1.26      5.02 o 
   6   1  10       13.73       10.25      4.14 o 
   7   1  10      790.31      714.06     12.67 o 
   8   1  10       33.84       19.95      6.13 o 
 -12   2  10        9.74       12.43      4.50 o 
 -11   2  10      150.98      172.41     10.15 o 
 -10   2  10        6.65        7.95      5.26 o 
  -9   2  10       58.80       63.69      5.53 o 
  -8   2  10      128.43      131.54      6.21 o 
  -7   2  10      632.14      608.76     11.18 o 
  -6   2  10      128.94      124.16      7.81 o 
  -5   2  10      162.61      146.26      7.83 o 
  -4   2  10      151.74      154.55      5.59 o 
  -3   2  10      463.58      467.30      9.06 o 
  -2   2  10      197.78      186.87      6.47 o 
  -1   2  10      254.79      216.61     10.54 o 
   0   2  10      385.49      378.34     13.15 o 
   1   2  10      140.27      125.78      8.54 o 
   2   2  10      202.76      185.99     10.30 o 
   3   2  10        1.62        1.61      3.10 o 
   4   2  10      177.51      152.60      5.12 o 
   5   2  10      342.01      311.62      7.75 o 
   6   2  10       68.65       67.68      5.45 o 
   7   2  10        7.73        2.66      5.43 o 
   8   2  10       23.11       31.55     10.53 o 
 -11   3  10        4.17        8.24      4.60 o 
 -10   3  10        1.25       -0.15      4.10 o 
  -9   3  10       25.83       21.51      3.77 o 
  -8   3  10      328.53      303.76      6.61 o 
  -7   3  10       36.91       38.17      4.29 o 
  -6   3  10        4.53        6.46      3.53 o 
  -5   3  10        2.44        6.81      2.89 o 
  -4   3  10      334.47      338.93      8.92 o 
  -3   3  10        0.48       -0.70      2.22 o 
  -2   3  10       61.11       60.68      3.04 o 
  -1   3  10      241.83      248.68      8.38 o 
   0   3  10      181.49      205.04      7.80 o 
   1   3  10      105.19       89.82      5.75 o 
   2   3  10       65.69       71.98      3.68 o 
   3   3  10       11.54        8.48      3.83 o 
   4   3  10        8.77       15.16      4.36 o 
   5   3  10      214.81      234.96      6.94 o 
   6   3  10        6.93        6.28      5.20 o 
   7   3  10        2.24        1.13      5.50 o 
 -11   4  10       45.58       41.29      6.46 o 
 -10   4  10       64.14       72.02      8.27 o 
  -9   4  10        4.05        2.93      4.02 o 
  -8   4  10       70.14       59.32      5.63 o 
  -7   4  10       15.88        6.94      4.64 o 
  -6   4  10      586.01      588.70      9.71 o 
  -5   4  10        3.20        8.80      3.47 o 
  -4   4  10      237.96      248.19      7.29 o 
  -3   4  10      665.62      659.30      9.09 o 
  -2   4  10     1133.75     1210.17     12.82 o 
  -1   4  10       17.07        5.96      3.53 o 
   0   4  10      119.53      118.35      5.02 o 
   1   4  10        2.79       10.83      4.10 o 
   2   4  10      581.34      634.58      9.66 o 
   3   4  10      537.59      564.37     12.33 o 
   4   4  10       31.63       43.08      4.98 o 
   5   4  10        2.23       -0.70      4.88 o 
   6   4  10      106.08      143.89      6.89 o 
   7   4  10      100.45      134.15      7.45 o 
 -10   5  10       19.20       12.89      6.24 o 
  -9   5  10      114.11      131.65      5.65 o 
  -8   5  10      346.19      346.48      7.80 o 
  -7   5  10      215.09      235.46      8.71 o 
  -6   5  10      153.70      140.63      6.35 o 
  -5   5  10      174.56      192.64      6.30 o 
  -4   5  10       70.05       75.07      4.72 o 
  -3   5  10      724.45      735.92     10.90 o 
  -2   5  10      131.09      126.92      5.94 o 
  -1   5  10       49.83       65.55      4.95 o 
   0   5  10      353.20      402.27      8.68 o 
   1   5  10      474.51      481.42      8.70 o 
   2   5  10      508.54      497.52      8.35 o 
   3   5  10        2.22        5.02      4.41 o 
   4   5  10       31.72       44.55      5.28 o 
   5   5  10      460.33      505.09     11.88 o 
   6   5  10      283.97      286.96      9.79 o 
  -8   6  10       11.86       12.26      4.71 o 
  -7   6  10       29.10       34.19      4.63 o 
  -6   6  10       25.50       20.61      5.07 o 
  -5   6  10      844.56      829.37     12.71 o 
  -4   6  10        4.31       -0.01      4.22 o 
  -3   6  10        4.41        0.79      4.23 o 
  -2   6  10       67.34       76.77      5.62 o 
  -1   6  10     1176.62     1136.69     17.88 o 
   0   6  10      102.31       89.88      5.95 o 
   1   6  10        0.53        1.40      5.10 o 
   2   6  10       10.73        3.22      4.84 o 
   3   6  10      250.05      241.53      7.96 o 
   4   6  10      209.10      195.17      9.92 o 
  -6   7  10       12.39        6.10      4.32 o 
  -5   7  10        6.57        7.04      4.88 o 
  -4   7  10       37.39       48.96      5.94 o 
  -3   7  10      171.17      161.57      8.59 o 
  -2   7  10       63.45       67.59      5.69 o 
  -1   7  10      182.63      172.42      8.92 o 
   0   7  10       10.90        8.19      8.19 o 
   1   7  10      344.26      318.54     12.52 o 
   2   7  10      108.87       98.40      7.51 o 
 -11   1  11       21.29       23.44      6.10 o 
 -10   1  11       56.63       66.20      6.51 o 
  -9   1  11       47.21       65.63      6.18 o 
  -8   1  11       10.43       18.95      4.95 o 
  -7   1  11       23.69       13.49      5.24 o 
  -6   1  11      270.96      273.39      8.77 o 
  -5   1  11       16.00       15.15      8.17 o 
  -4   1  11      407.94      414.31     21.92 o 
  -3   1  11       14.83       25.23      5.12 o 
  -2   1  11      591.91      583.45     17.50 o 
  -1   1  11        6.41       10.58      6.67 o 
   0   1  11      440.86      418.37     14.77 o 
   1   1  11       14.09       18.90      7.70 o 
   2   1  11      304.38      289.73     17.88 o 
   3   1  11       58.87       38.65      7.80 o 
   4   1  11      407.49      372.01      9.65 o 
   5   1  11       81.60       73.25      6.54 o 
   6   1  11       88.73      102.63      7.43 o 
   7   1  11        0.94       -8.98      8.98 o 
 -11   2  11       23.02       50.96      7.40 o 
 -10   2  11       13.03        6.14      6.26 o 
  -9   2  11      102.78       97.45      6.91 o 
  -8   2  11      496.55      475.81     11.03 o 
  -7   2  11      385.45      419.74      9.50 o 
  -6   2  11       21.45       10.09      8.38 o 
  -5   2  11       90.11       71.36      9.29 o 
  -4   2  11     2113.55     2050.85     58.65 o 
  -3   2  11       26.88       25.30      5.29 o 
  -2   2  11      260.72      264.69     19.77 o 
  -1   2  11        3.36        5.09      6.64 o 
   0   2  11      831.23      847.82     21.89 o 
   1   2  11      141.94      160.78     10.37 o 
   2   2  11      556.12      516.10     13.16 o 
   3   2  11      165.59      159.86      8.32 o 
   4   2  11       41.65       65.81      5.84 o 
   5   2  11      436.68      455.95      8.96 o 
   6   2  11      601.36      599.87     19.14 o 
 -10   3  11      244.48      288.59     10.22 o 
  -9   3  11       97.73      120.58      6.48 o 
  -8   3  11       12.59       22.14      4.78 o 
  -7   3  11        6.28        5.00      6.40 o 
  -6   3  11      843.87      861.10     16.53 o 
  -5   3  11      536.30      565.79     11.29 o 
  -4   3  11       38.12       54.00      5.99 o 
  -3   3  11        9.33       21.91      5.24 o 
  -2   3  11      391.05      400.83     14.40 o 
  -1   3  11      748.27      727.61     27.80 o 
   0   3  11      230.72      217.92     14.36 o 
   1   3  11      187.09      163.60      9.62 o 
   2   3  11       37.40       47.34      3.78 o 
   3   3  11      239.43      262.22     12.91 o 
   4   3  11      635.20      600.41     10.35 o 
   5   3  11      125.47      106.97      7.68 o 
   6   3  11        3.02        0.24      5.24 o 
 -10   4  11        3.18        6.03      6.08 o 
  -9   4  11       46.70       44.90      5.05 o 
  -8   4  11        2.04        1.76      3.83 o 
  -7   4  11      286.89      276.58      8.30 o 
  -6   4  11      209.33      212.71      6.40 o 
  -5   4  11      158.41      142.60      5.09 o 
  -4   4  11       57.22       55.75      3.99 o 
  -3   4  11      120.90      109.12      4.41 o 
  -2   4  11       72.22       67.13      5.18 o 
  -1   4  11      212.13      217.94     14.25 o 
   0   4  11        9.24        4.07      5.29 o 
   1   4  11      288.55      252.38      9.38 o 
   2   4  11      206.88      177.98      7.41 o 
   3   4  11      202.70      184.96      6.18 o 
   4   4  11       17.72       11.58      4.96 o 
   5   4  11        7.71        4.87      5.38 o 
  -9   5  11       77.61       74.34      5.74 o 
  -8   5  11      118.38      133.68      7.88 o 
  -7   5  11       81.57       71.99      5.35 o 
  -6   5  11       20.14       20.69      5.82 o 
  -5   5  11      213.08      191.97      7.60 o 
  -4   5  11       65.53       64.65      5.50 o 
  -3   5  11      102.07       82.24      4.91 o 
  -2   5  11       89.69      100.24      5.94 o 
  -1   5  11        9.62        1.54      4.81 o 
   0   5  11       13.19        3.38      5.09 o 
   1   5  11       69.84       71.99      5.99 o 
   2   5  11      280.54      292.57      9.53 o 
   3   5  11        5.46        2.32      4.86 o 
   4   5  11       69.84       67.46      6.09 o 
  -7   6  11        0.82       -4.02      6.38 o 
  -6   6  11       39.66       36.32      5.38 o 
  -5   6  11        1.80        1.97      4.75 o 
  -4   6  11      304.81      322.37      9.06 o 
  -3   6  11       10.63        9.97      5.04 o 
  -2   6  11        7.35       12.51      5.52 o 
  -1   6  11       15.71       14.65      5.68 o 
   0   6  11      597.13      636.22     11.47 o 
   1   6  11       12.62       26.96      5.83 o 
   2   6  11        0.78       -4.41      4.99 o 
   3   6  11        8.11       18.38      7.07 o 
  -4   7  11       14.83       26.78      7.46 o 
  -3   7  11       53.97       88.86      9.79 o 
  -2   7  11       23.75       40.52     11.14 o 
  -1   7  11      174.47      180.66      9.30 o 
 -10   0  12      156.08      160.51     23.29 o 
  -9   0  12       73.40      105.04     10.08 o 
  -8   0  12       66.32      116.01      9.34 o 
  -7   0  12       32.30       14.00      8.03 o 
  -6   0  12      671.06      638.10     16.41 o 
  -5   0  12      749.07      749.67     17.28 o 
  -4   0  12       35.19       83.10     13.84 o 
  -3   0  12      144.44      164.76     15.89 o 
  -2   0  12      773.24      679.13     27.36 o 
  -1   0  12      491.39      511.53     24.63 o 
   0   0  12      620.38      621.25     27.25 o 
   1   0  12      118.56      114.85     13.49 o 
   2   0  12      220.13      212.54     17.69 o 
   3   0  12      147.23      162.25      9.43 o 
   4   0  12       95.46       91.79     19.69 o 
   5   0  12      357.33      308.77     13.85 o 
 -10   1  12       19.73       37.91      7.79 o 
  -9   1  12       11.67       -1.07      6.49 o 
  -8   1  12      168.93      174.55     16.29 o 
  -7   1  12       80.68      103.86      7.22 o 
  -6   1  12       10.61       25.55      5.38 o 
  -5   1  12      140.34      163.85     11.89 o 
  -4   1  12       37.59       44.55      9.80 o 
  -3   1  12      723.53      725.82     20.62 o 
  -2   1  12      537.15      566.46     33.75 o 
  -1   1  12        0.71        2.38      7.74 o 
   0   1  12      104.63      106.37     10.00 o 
   1   1  12      119.50      124.48     10.58 o 
   2   1  12      179.70      168.65      6.16 o 
   3   1  12      146.36      129.28      6.58 o 
   4   1  12       14.30       17.30      5.49 o 
   5   1  12        3.42        2.47      5.92 o 
 -10   2  12       15.27       20.54      8.65 o 
  -9   2  12       42.38       43.82      7.15 o 
  -8   2  12        2.87       -5.46      6.06 o 
  -7   2  12        6.40        8.86      5.12 o 
  -6   2  12       18.26       19.20      9.61 o 
  -5   2  12      247.92      250.03     17.10 o 
  -4   2  12        5.87       -2.67      5.54 o 
  -3   2  12       47.08       37.08      8.01 o 
  -2   2  12      195.09      203.25     12.64 o 
  -1   2  12       72.82       70.61      8.82 o 
   0   2  12      167.31      162.67     11.02 o 
   1   2  12       12.14        8.09      8.63 o 
   2   2  12       21.92       17.31      6.41 o 
   3   2  12       12.23        5.06      5.84 o 
   4   2  12       13.14        9.11      5.62 o 
   5   2  12       19.55       12.88      7.87 o 
  -9   3  12        1.71       -6.10      6.10 o 
  -8   3  12      109.13      109.36      9.77 o 
  -7   3  12        0.71       -1.50     11.84 o 
  -6   3  12        8.32        9.04      6.47 o 
  -5   3  12      119.87      115.05     10.19 o 
  -4   3  12      212.82      226.94      8.75 o 
  -3   3  12      486.93      445.35     16.56 o 
  -2   3  12        0.17       10.39      8.16 o 
  -1   3  12       64.29       59.40      9.20 o 
   0   3  12      174.95      194.15     18.65 o 
   1   3  12        6.21       11.94      8.67 o 
   2   3  12       29.54       40.31      5.18 o 
   3   3  12        7.80        2.86      5.35 o 
   4   3  12      183.65      193.24      8.10 o 
  -8   4  12       14.16       14.84      7.77 o 
  -7   4  12      115.27      113.54     10.41 o 
  -6   4  12       71.57       80.92     10.21 o 
  -5   4  12      128.47      156.27      9.93 o 
  -4   4  12      139.87      143.93      8.87 o 
  -3   4  12        0.52        0.69      7.70 o 
  -2   4  12     1080.02     1114.76     27.45 o 
  -1   4  12       95.33      132.32     10.60 o 
   0   4  12       49.91       49.00      5.39 o 
   1   4  12        4.11        0.22      5.22 o 
   2   4  12      196.36      217.82      6.45 o 
   3   4  12       68.70       86.83      5.41 o 
  -7   5  12       83.27      106.13      6.32 o 
  -6   5  12       60.45       68.78      6.24 o 
  -5   5  12        0.25       -4.79      4.79 o 
  -4   5  12      266.12      252.29      9.65 o 
  -3   5  12      309.41      330.96     12.21 o 
  -2   5  12       29.87       30.58      7.12 o 
  -1   5  12       54.89       47.04     10.65 o 
   0   5  12       13.77       22.38      7.34 o 
   1   5  12      295.00      319.60     15.52 o 
   2   5  12       98.08      105.22      5.58 o 
  -4   6  12      229.47      208.98      8.36 o 
  -3   6  12        4.44        5.79      6.66 o 
  -2   6  12      122.27      114.86      9.33 o 
  -1   6  12       95.61       84.15     15.18 o 
   0   6  12       20.19       17.71      7.80 o 
  -9   1  13        6.72       -0.48      7.40 o 
  -8   1  13       36.34       61.03      7.53 o 
  -7   1  13       15.08       18.48      6.27 o 
  -6   1  13      235.41      213.92     10.93 o 
  -5   1  13       89.86       93.93      7.49 o 
  -4   1  13        1.06        0.05      8.74 o 
  -3   1  13        2.82        4.89      8.19 o 
  -2   1  13       28.80       29.95      9.38 o 
  -1   1  13        5.18        4.83      8.73 o 
   0   1  13      221.11      264.94     13.84 o 
   1   1  13        2.42       -7.15      9.80 o 
   2   1  13       19.05       19.32      5.26 o 
   3   1  13       11.36       13.36      5.81 o 
   4   1  13       64.91       75.66      8.71 o 
  -8   2  13      190.97      200.77     12.78 o 
  -7   2  13       30.69       38.51      6.08 o 
  -6   2  13      214.93      259.03     11.92 o 
  -5   2  13        0.33        4.10      6.44 o 
  -4   2  13      207.92      203.24     12.57 o 
  -3   2  13      169.80      195.26     12.33 o 
  -2   2  13      197.06      224.60     12.99 o 
  -1   2  13      347.52      370.84     16.35 o 
   0   2  13      126.62      127.30     10.52 o 
   1   2  13      195.63      241.55     13.73 o 
   2   2  13      339.30      355.37      9.56 o 
   3   2  13       90.57       77.09      7.05 o 
  -8   3  13      107.35      123.41      7.18 o 
  -7   3  13       21.50       41.78      7.95 o 
  -6   3  13      245.41      218.60      9.76 o 
  -5   3  13       91.41      110.55      9.18 o 
  -4   3  13       70.59       91.77     10.88 o 
  -3   3  13      110.39      130.79     11.48 o 
  -2   3  13        2.01       -6.62      8.88 o 
  -1   3  13      184.68      192.23     14.25 o 
   0   3  13      345.47      383.40     20.62 o 
   1   3  13       91.61       95.75     11.33 o 
   2   3  13        0.09       -5.20      5.20 o 
  -6   4  13       15.83       35.94      9.34 o 
  -5   4  13        4.03        5.51     10.18 o 
  -4   4  13        1.25      -11.69     11.69 o 
  -3   4  13      181.91      198.29     13.10 o 
  -2   4  13       85.60       90.68     11.05 o 
  -1   4  13        5.23        2.13      9.29 o 
   0   4  13       41.99       42.64     12.40 o 
   1   4  13       11.44       21.15      7.92 o 
  -3   5  13      139.10      125.33     17.91 o 
  -2   5  13      163.49      204.62     19.11 o 
  -7   0  14        3.14       -1.69     15.95 o 
  -6   0  14      156.33      121.67     17.26 o 
  -5   0  14       21.29        7.75     14.20 o 
  -4   0  14      343.55      337.33     23.48 o 
  -3   0  14       44.27       53.95     15.13 o 
  -2   0  14      172.12      150.83     17.75 o 
  -1   0  14       12.40      -12.51     13.32 o 
   0   0  14       65.85       68.65     16.16 o 
  -7   1  14        2.17        3.48      6.78 o 
  -6   1  14       63.32       67.95      7.15 o 
  -5   1  14      186.24      235.17      9.10 o 
  -4   1  14       76.47       62.50     11.19 o 
  -3   1  14       74.98       52.75     10.78 o 
  -2   1  14      181.60      186.05     13.42 o 
  -1   1  14      106.46      124.45     16.63 o 
   0   1  14       60.08       61.34     11.00 o 
  -6   2  14       62.55       74.94     10.16 o 
  -5   2  14        5.84        3.56      9.55 o 
  -4   2  14       30.09       16.56     10.89 o 
  -3   2  14       19.26        7.75      9.14 o 
  -2   2  14        3.60        1.93      9.13 o 
  -1   2  14        0.63       -1.46      9.80 o 
   0   2  14        2.65      -11.80     11.80 o 
  -4   3  14       94.94       98.74     16.55 o 
  -3   3  14       81.23       74.93     15.73 o 
  -2   3  14        5.23       -2.46     13.71 o 
  -1   3  14       78.19       79.51     16.27 o 
                                                 
